# Supplementary material for: Comparative transcriptome and DNA methylation analysis in temperature-sensitive genic male sterile wheat BS366
Source: BMC Genomics. 2021 Dec 20;22:911. doi: 10.1186/s12864-021-08163-3 (PMC8686610; doi:10.1186/s12864-021-08163-3)
Supplement: Supplementary file 2 — Additional file 2. [file 12864_2021_8163_MOESM2_ESM.xlsx]

## Sheet: Table S1
Table S1. Gene Ontology (GO) analysis for the differentially expressed genes specific for BS366 or J411 between cold and control conditions. Only the enriched go terms were shown in this table.
Enriched go terms for DEGs specific for BS366 between cold and control condition
Class	GO_Name	GO_ID	GO_Level	P_value	EnrichmentScore	HitsGenesCountsInSelectedSet	HitsGenesCountsInBackground	AllGenesCountsInSelectedSet	AllGenesCountsInBackground	GenesOfSelectedSetInGOterm	corrected p-value(BH method)
Molecular function	pyrophosphatase activity	GO:0016462	6	0	3.19381	104	2099	1079	69552	TraesCS5A02G317000,TraesCS1D02G258800,TraesCS4A02G363700,TraesCS6B02G302700,TraesCS5D02G417700,TraesCS2B02G505400,TraesCS2D02G080900,TraesCS5D02G167500,TraesCS1B02G364500,TraesCS4B02G160000,TraesCS1A02G350200,TraesCS1D02G309200,TraesCS5D02G509700,TraesCS1B02G146200,TraesCS6D02G363400,TraesCS1A02G142800,TraesCS5D02G268000,TraesCS7B02G289500,TraesCS3D02G275200,TraesCS2A02G432700,TraesCS5D02G423300,…	0
Molecular function	structural molecule activity	GO:0005198	2	0	5.15504	119	1488	1079	69552	TraesCS7D02G291300,TraesCS4A02G063400,TraesCS5B02G468500,TraesCS1D02G258800,TraesCS1B02G274700,TraesCS2A02G094200,TraesCS5D02G417700,TraesCS2D02G109000,TraesCS4A02G208000,TraesCS5B02G226600,TraesCS1B02G364500,TraesCS1A02G350200,TraesCS6B02G425000,TraesCS5D02G158800,TraesCS4D02G260400,TraesCS5B02G112200,TraesCS1D02G309200,TraesCS6A02G179300,TraesCS5B02G442100,TraesCS1A02G142800,TraesCS6B02G225600,…	0
Molecular function	binding	GO:0005488	2	0	1.19497	941	50760	1079	69552	TraesCSU02G118100,TraesCS1B02G192500,TraesCS1A02G262400,TraesCS2D02G492600,TraesCS6D02G185800,TraesCS1A02G006000,TraesCS5A02G317000,TraesCS1B02G297800,TraesCS7D02G291300,TraesCS3A02G206600,TraesCS6D02G136400,TraesCS6D02G046600,TraesCS6A02G101900,TraesCS4A02G063400,TraesCS2A02G233300,TraesCS2A02G272900,TraesCS5B02G468500,TraesCS7B02G045600,TraesCS5D02G167700,TraesCS7D02G280400,TraesCS1D02G282900,T…	0
Molecular function	protein binding	GO:0005515	3	0	1.45222	584	25922	1079	69552	TraesCSU02G118100,TraesCS1B02G192500,TraesCS1A02G262400,TraesCS2D02G492600,TraesCS6D02G185800,TraesCS1A02G006000,TraesCS5A02G317000,TraesCS1B02G297800,TraesCS6D02G136400,TraesCS6D02G046600,TraesCS6A02G101900,TraesCS4A02G063400,TraesCS2A02G233300,TraesCS2A02G272900,TraesCS7B02G045600,TraesCS5D02G167700,TraesCS1D02G039800,TraesCS3D02G081000,TraesCS3A02G134000,TraesCS5D02G186200,TraesCS1B02G376700,T…	0
Molecular function	hydrolase activity, acting on acid anhydrides	GO:0016817	4	0	3.20204	107	2154	1079	69552	TraesCS5A02G317000,TraesCS1D02G258800,TraesCS4A02G363700,TraesCS6B02G302700,TraesCS5D02G417700,TraesCS2B02G505400,TraesCS2D02G080900,TraesCS5D02G167500,TraesCS1B02G364500,TraesCS4B02G160000,TraesCS1A02G350200,TraesCS1D02G309200,TraesCS5D02G509700,TraesCS1B02G146200,TraesCS6D02G363400,TraesCS1A02G142800,TraesCS5D02G268000,TraesCS7B02G289500,TraesCS3D02G275200,TraesCS2A02G432700,TraesCS5D02G423300,…	0
Molecular function	hydrolase activity, acting on acid anhydrides, in phosphorus-containing anhydrides	GO:0016818	5	0	3.21389	106	2126	1079	69552	TraesCS5A02G317000,TraesCS1D02G258800,TraesCS4A02G363700,TraesCS6B02G302700,TraesCS5D02G417700,TraesCS2B02G505400,TraesCS2D02G080900,TraesCS5D02G167500,TraesCS1B02G364500,TraesCS4B02G160000,TraesCS1A02G350200,TraesCS1D02G309200,TraesCS5D02G509700,TraesCS1B02G146200,TraesCS6D02G363400,TraesCS1A02G142800,TraesCS5D02G268000,TraesCS7B02G289500,TraesCS3D02G275200,TraesCS2A02G432700,TraesCS5D02G423300,…	0
Molecular function	nucleic acid binding	GO:0003676	4	0	2.48695	458	11871	1079	69552	TraesCS1B02G192500,TraesCS1A02G262400,TraesCS1B02G297800,TraesCS7D02G291300,TraesCS6D02G046600,TraesCS5B02G468500,TraesCS7D02G280400,TraesCS1D02G039800,TraesCS3A02G134000,TraesCS1B02G376700,TraesCS2A02G403100,TraesCS6B02G049300,TraesCS3D02G088900,TraesCS6D02G285400,TraesCS1B02G274700,TraesCS1B02G480600,TraesCS2A02G094200,TraesCS4A02G363700,TraesCS6A02G040400,TraesCS6B02G315600,TraesCS6B02G393500,…	0
Molecular function	RNA binding	GO:0003723	5	0	4.49607	187	2681	1079	69552	TraesCS1A02G262400,TraesCS7D02G291300,TraesCS5B02G468500,TraesCS7D02G280400,TraesCS1B02G274700,TraesCS2A02G094200,TraesCS4A02G363700,TraesCS6B02G315600,TraesCS5D02G417700,TraesCS2D02G109000,TraesCS4A02G208000,TraesCS2D02G080900,TraesCS5B02G226600,TraesCS7B02G214300,TraesCS3D02G199400,TraesCS1B02G364500,TraesCS1A02G350200,TraesCS2D02G353600,TraesCS1A02G403900,TraesCS6B02G425000,TraesCS4D02G260400,…	0
Molecular function	mRNA binding	GO:0003729	6	0	7.67786	134	1125	1079	69552	TraesCS1A02G262400,TraesCS7D02G291300,TraesCS5B02G468500,TraesCS7D02G280400,TraesCS1B02G274700,TraesCS4A02G363700,TraesCS5D02G417700,TraesCS4A02G208000,TraesCS5B02G226600,TraesCS3D02G199400,TraesCS1B02G364500,TraesCS1A02G350200,TraesCS2D02G353600,TraesCS1A02G403900,TraesCS6B02G425000,TraesCS4D02G260400,TraesCS5B02G112200,TraesCS5B02G442100,TraesCS7D02G289200,TraesCS5D02G509700,TraesCS3B02G370900,…	0
Molecular function	structural constituent of ribosome	GO:0003735	3	0	4.63666	92	1279	1079	69552	TraesCS7D02G291300,TraesCS5B02G468500,TraesCS1B02G274700,TraesCS2A02G094200,TraesCS2D02G109000,TraesCS4A02G208000,TraesCS5B02G226600,TraesCS6B02G425000,TraesCS4D02G260400,TraesCS5B02G112200,TraesCS5B02G442100,TraesCS6B02G225600,TraesCS2B02G109000,TraesCS1B02G318200,TraesCS2D02G430500,TraesCS2A02G296000,TraesCS5A02G227800,TraesCS2A02G163700,TraesCS5D02G442100,TraesCS7B02G444400,TraesCS1D02G407500,…	0
Molecular function	nucleoside-triphosphatase activity	GO:0017111	7	0	3.39435	103	1956	1079	69552	TraesCS5A02G317000,TraesCS1D02G258800,TraesCS4A02G363700,TraesCS6B02G302700,TraesCS5D02G417700,TraesCS2B02G505400,TraesCS2D02G080900,TraesCS5D02G167500,TraesCS1B02G364500,TraesCS4B02G160000,TraesCS1A02G350200,TraesCS1D02G309200,TraesCS5D02G509700,TraesCS1B02G146200,TraesCS6D02G363400,TraesCS1A02G142800,TraesCS5D02G268000,TraesCS7B02G289500,TraesCS3D02G275200,TraesCS2A02G432700,TraesCS5D02G423300,…	0
Molecular function	heterocyclic compound binding	GO:1901363	3	0	1.59244	673	27242	1079	69552	TraesCS1B02G192500,TraesCS1A02G262400,TraesCS1A02G006000,TraesCS5A02G317000,TraesCS1B02G297800,TraesCS7D02G291300,TraesCS3A02G206600,TraesCS6D02G046600,TraesCS5B02G468500,TraesCS7B02G045600,TraesCS7D02G280400,TraesCS1D02G282900,TraesCS1D02G039800,TraesCS3D02G081000,TraesCS3A02G134000,TraesCS1B02G376700,TraesCS2A02G403100,TraesCS6B02G049300,TraesCS2B02G338900,TraesCS3D02G088900,TraesCS1D02G258800,…	0
Molecular function	protein heterodimerization activity	GO:0046982	5	0	8.55315	110	829	1079	69552	TraesCS1B02G192500,TraesCS6D02G046600,TraesCS1D02G039800,TraesCS3A02G134000,TraesCS1B02G376700,TraesCS6B02G049300,TraesCS3D02G088900,TraesCS6A02G040400,TraesCS6B02G116000,TraesCS2A02G312400,TraesCS6D02G046400,TraesCS4A02G030500,TraesCS6A02G040200,TraesCS1D02G233300,TraesCS4A02G260400,TraesCS6A02G086400,TraesCS6D02G046200,TraesCS7D02G477300,TraesCSU02G081100,TraesCS5A02G051900,TraesCS6B02G078200,T…	0
Molecular function	organic cyclic compound binding	GO:0097159	3	0	1.59011	673	27282	1079	69552	TraesCS1B02G192500,TraesCS1A02G262400,TraesCS1A02G006000,TraesCS5A02G317000,TraesCS1B02G297800,TraesCS7D02G291300,TraesCS3A02G206600,TraesCS6D02G046600,TraesCS5B02G468500,TraesCS7B02G045600,TraesCS7D02G280400,TraesCS1D02G282900,TraesCS1D02G039800,TraesCS3D02G081000,TraesCS3A02G134000,TraesCS1B02G376700,TraesCS2A02G403100,TraesCS6B02G049300,TraesCS2B02G338900,TraesCS3D02G088900,TraesCS1D02G258800,…	0
Molecular function	protein dimerization activity	GO:0046983	4	0	3.35339	126	2422	1079	69552	TraesCS1B02G192500,TraesCS6D02G046600,TraesCS1D02G039800,TraesCS3A02G134000,TraesCS1B02G376700,TraesCS6B02G049300,TraesCS3D02G088900,TraesCS7B02G190000,TraesCS6A02G040400,TraesCS6B02G116000,TraesCS2A02G312400,TraesCS6D02G046400,TraesCS4A02G030500,TraesCS6A02G040200,TraesCS1D02G233300,TraesCS4A02G260400,TraesCS6A02G086400,TraesCS6D02G046200,TraesCS7D02G477300,TraesCS2A02G287300,TraesCSU02G081100,T…	0
Molecular function	DNA binding	GO:0003677	5	2.22045e-16	2.14116	238	7165	1079	69552	TraesCS1B02G192500,TraesCS1A02G262400,TraesCS1B02G297800,TraesCS6D02G046600,TraesCS1D02G039800,TraesCS3A02G134000,TraesCS1B02G376700,TraesCS6B02G049300,TraesCS3D02G088900,TraesCS6D02G285400,TraesCS1B02G480600,TraesCS6A02G040400,TraesCS6B02G393500,TraesCS2A02G397600,TraesCS5D02G401100,TraesCS6B02G116000,TraesCS4A02G058000,TraesCS2A02G312400,TraesCS6D02G046400,TraesCS4A02G030500,TraesCS2B02G520600,…	8.84015e-15
Molecular function	structural constituent of cytoskeleton	GO:0005200	3	1.11022e-15	18.5941	15	52	1079	69552	TraesCS1D02G258800,TraesCS5D02G417700,TraesCS1B02G364500,TraesCS1A02G350200,TraesCS1D02G309200,TraesCS1A02G142800,TraesCS6D02G130500,TraesCS1B02G320800,TraesCS1A02G258800,TraesCS4D02G057000,TraesCS7D02G454200,TraesCS4A02G257800,TraesCS1D02G353100,TraesCS3A02G333300,TraesCS5A02G407800,	4.16007e-14
Molecular function	GTPase activity	GO:0003924	8	2.55351e-15	4.93791	37	483	1079	69552	TraesCS1D02G258800,TraesCS4A02G363700,TraesCS5D02G417700,TraesCS2D02G080900,TraesCS1B02G364500,TraesCS1A02G350200,TraesCS1D02G309200,TraesCS5D02G509700,TraesCS1A02G142800,TraesCS5D02G423300,TraesCS7B02G362600,TraesCS5B02G418200,TraesCS1D02G404000,TraesCS4D02G197100,TraesCS5B02G509700,TraesCS6D02G130500,TraesCS2A02G083000,TraesCS5D02G509600,TraesCS1B02G320800,TraesCS2D02G080800,TraesCS5B02G418100,…	9.0366e-14
Molecular function	chromatin binding	GO:0003682	3	8.10463e-15	6.77203	27	257	1079	69552	TraesCS7D02G289200,TraesCS2A02G235900,TraesCS1D02G438000,TraesCS7A02G552400,TraesCS7D02G538400,TraesCS7A02G295800,TraesCS1D02G099600,TraesCS1A02G005700,TraesCS6A02G380200,TraesCS3D02G068900,TraesCSU02G099700,TraesCS1D02G002400,TraesCS7A02G286200,TraesCS7B02G183600,TraesCS5A02G352100,TraesCS4B02G201800,TraesCS7B02G219000,TraesCS3B02G367200,TraesCS3B02G083400,TraesCS2D02G293800,TraesCS4D02G278500,T…	2.71718e-13
Molecular function	ribonucleoside binding	GO:0032549	5	9.65894e-15	4.05175	44	700	1079	69552	TraesCS2B02G338900,TraesCS1D02G258800,TraesCS4A02G363700,TraesCS5D02G417700,TraesCS2D02G080900,TraesCS1B02G364500,TraesCS1A02G350200,TraesCS1D02G309200,TraesCS5D02G509700,TraesCS1A02G142800,TraesCS5D02G423300,TraesCS7B02G362600,TraesCS5B02G418200,TraesCS1A02G093900,TraesCS1D02G404000,TraesCS4D02G197100,TraesCS5B02G509700,TraesCS6D02G130500,TraesCS5D02G383900,TraesCS2A02G083000,TraesCS5D02G509600,…	3.07637e-13
Molecular function	nucleoside binding	GO:0001882	4	1.32117e-14	4.01732	44	706	1079	69552	TraesCS2B02G338900,TraesCS1D02G258800,TraesCS4A02G363700,TraesCS5D02G417700,TraesCS2D02G080900,TraesCS1B02G364500,TraesCS1A02G350200,TraesCS1D02G309200,TraesCS5D02G509700,TraesCS1A02G142800,TraesCS5D02G423300,TraesCS7B02G362600,TraesCS5B02G418200,TraesCS1A02G093900,TraesCS1D02G404000,TraesCS4D02G197100,TraesCS5B02G509700,TraesCS6D02G130500,TraesCS5D02G383900,TraesCS2A02G083000,TraesCS5D02G509600,…	4.00754e-13
Molecular function	purine ribonucleoside triphosphate binding	GO:0035639	5	2.35367e-14	1.61233	240	9595	1079	69552	TraesCS1A02G006000,TraesCS5A02G317000,TraesCS3A02G206600,TraesCS7B02G045600,TraesCS1D02G282900,TraesCS3D02G081000,TraesCS2B02G338900,TraesCS1D02G258800,TraesCS4B02G395600,TraesCS4A02G363700,TraesCS1D02G014300,TraesCS6B02G393500,TraesCS5D02G417700,TraesCS2B02G505400,TraesCS3B02G230800,TraesCS2D02G080900,TraesCS5D02G401100,TraesCS1D02G386900,TraesCS4B02G268400,TraesCS5D02G167500,TraesCS5D02G406800,…	6.81495e-13
Molecular function	GTP binding	GO:0005525	9	5.79536e-14	4.00489	42	676	1079	69552	TraesCS2B02G338900,TraesCS1D02G258800,TraesCS4A02G363700,TraesCS5D02G417700,TraesCS2D02G080900,TraesCS1B02G364500,TraesCS1A02G350200,TraesCS1D02G309200,TraesCS5D02G509700,TraesCS1A02G142800,TraesCS5D02G423300,TraesCS7B02G362600,TraesCS5B02G418200,TraesCS1A02G093900,TraesCS1D02G404000,TraesCS4D02G197100,TraesCS5B02G509700,TraesCS6D02G130500,TraesCS2A02G083000,TraesCS5D02G509600,TraesCS1B02G320800,…	1.60506e-12
Molecular function	guanyl nucleotide binding	GO:0019001	7	5.79536e-14	4.00489	42	676	1079	69552	TraesCS2B02G338900,TraesCS1D02G258800,TraesCS4A02G363700,TraesCS5D02G417700,TraesCS2D02G080900,TraesCS1B02G364500,TraesCS1A02G350200,TraesCS1D02G309200,TraesCS5D02G509700,TraesCS1A02G142800,TraesCS5D02G423300,TraesCS7B02G362600,TraesCS5B02G418200,TraesCS1A02G093900,TraesCS1D02G404000,TraesCS4D02G197100,TraesCS5B02G509700,TraesCS6D02G130500,TraesCS2A02G083000,TraesCS5D02G509600,TraesCS1B02G320800,…	1.60506e-12
Molecular function	purine ribonucleoside binding	GO:0032550	6	5.79536e-14	4.00489	42	676	1079	69552	TraesCS2B02G338900,TraesCS1D02G258800,TraesCS4A02G363700,TraesCS5D02G417700,TraesCS2D02G080900,TraesCS1B02G364500,TraesCS1A02G350200,TraesCS1D02G309200,TraesCS5D02G509700,TraesCS1A02G142800,TraesCS5D02G423300,TraesCS7B02G362600,TraesCS5B02G418200,TraesCS1A02G093900,TraesCS1D02G404000,TraesCS4D02G197100,TraesCS5B02G509700,TraesCS6D02G130500,TraesCS2A02G083000,TraesCS5D02G509600,TraesCS1B02G320800,…	1.60506e-12
Molecular function	guanyl ribonucleotide binding	GO:0032561	8	5.79536e-14	4.00489	42	676	1079	69552	TraesCS2B02G338900,TraesCS1D02G258800,TraesCS4A02G363700,TraesCS5D02G417700,TraesCS2D02G080900,TraesCS1B02G364500,TraesCS1A02G350200,TraesCS1D02G309200,TraesCS5D02G509700,TraesCS1A02G142800,TraesCS5D02G423300,TraesCS7B02G362600,TraesCS5B02G418200,TraesCS1A02G093900,TraesCS1D02G404000,TraesCS4D02G197100,TraesCS5B02G509700,TraesCS6D02G130500,TraesCS2A02G083000,TraesCS5D02G509600,TraesCS1B02G320800,…	1.60506e-12
Molecular function	purine nucleoside binding	GO:0001883	5	5.79536e-14	4.00489	42	676	1079	69552	TraesCS2B02G338900,TraesCS1D02G258800,TraesCS4A02G363700,TraesCS5D02G417700,TraesCS2D02G080900,TraesCS1B02G364500,TraesCS1A02G350200,TraesCS1D02G309200,TraesCS5D02G509700,TraesCS1A02G142800,TraesCS5D02G423300,TraesCS7B02G362600,TraesCS5B02G418200,TraesCS1A02G093900,TraesCS1D02G404000,TraesCS4D02G197100,TraesCS5B02G509700,TraesCS6D02G130500,TraesCS2A02G083000,TraesCS5D02G509600,TraesCS1B02G320800,…	1.60506e-12
Molecular function	unfolded protein binding	GO:0051082	4	1.50702e-12	6.26329	24	247	1079	69552	TraesCS6A02G101900,TraesCS2A02G545600,TraesCS5D02G268000,TraesCS5A02G268100,TraesCS5A02G260600,TraesCS5B02G258900,TraesCS7D02G364400,TraesCS3D02G057600,TraesCS4B02G165400,TraesCS4D02G157300,TraesCS7D02G332900,TraesCS2D02G033200,TraesCS6B02G129800,TraesCS7B02G269300,TraesCS5B02G267900,TraesCS2B02G576100,TraesCS6A02G101800,TraesCS3D02G126100,TraesCS2B02G487500,TraesCS7A02G346200,TraesCS7A02G358400,…	3.42846e-11
Molecular function	translation elongation factor activity	GO:0003746	7	4.99396e-11	10.7433	14	84	1079	69552	TraesCS2D02G080900,TraesCS7D02G360200,TraesCS5D02G423300,TraesCS5B02G418200,TraesCS4D02G197100,TraesCS7B02G266300,TraesCS2A02G083000,TraesCS2D02G080800,TraesCS5B02G418100,TraesCS4A02G107600,TraesCS5A02G415600,TraesCS2B02G097100,TraesCS7A02G362900,TraesCS5A02G415400,	1.09695e-09
Molecular function	microtubule motor activity	GO:0003777	9	1.50823e-10	6.9896	18	166	1079	69552	TraesCS5A02G317000,TraesCS2B02G505400,TraesCS5D02G167500,TraesCS6D02G363400,TraesCS3D02G275200,TraesCS2B02G229500,TraesCS5D02G040800,TraesCS7D02G278800,TraesCS1A02G095000,TraesCS4D02G158800,TraesCS5B02G156500,TraesCS2D02G213200,TraesCS3A02G275300,TraesCS5A02G067300,TraesCS5A02G036600,TraesCS7B02G181200,TraesCS6B02G285500,TraesCS6D02G221400,	3.20248e-09
Molecular function	translation factor activity, RNA binding	GO:0008135	6	5.13747e-10	4.94191	23	300	1079	69552	TraesCS2D02G080900,TraesCS7D02G360200,TraesCS5D02G423300,TraesCS5B02G418200,TraesCS2B02G356500,TraesCS5A02G220000,TraesCS4D02G197100,TraesCS5D02G449900,TraesCS7B02G266300,TraesCS5A02G442500,TraesCS5D02G416000,TraesCS5D02G228100,TraesCS2A02G083000,TraesCS5B02G446600,TraesCS2D02G080800,TraesCS5B02G418100,TraesCS5B02G260000,TraesCS4A02G107600,TraesCS5A02G415600,TraesCS2B02G097100,TraesCS4B02G170900,…	1.05567e-08
Molecular function	translation regulator activity, nucleic acid binding	GO:0090079	5	7.5524e-10	4.84501	23	306	1079	69552	TraesCS2D02G080900,TraesCS7D02G360200,TraesCS5D02G423300,TraesCS5B02G418200,TraesCS2B02G356500,TraesCS5A02G220000,TraesCS4D02G197100,TraesCS5D02G449900,TraesCS7B02G266300,TraesCS5A02G442500,TraesCS5D02G416000,TraesCS5D02G228100,TraesCS2A02G083000,TraesCS5B02G446600,TraesCS2D02G080800,TraesCS5B02G418100,TraesCS5B02G260000,TraesCS4A02G107600,TraesCS5A02G415600,TraesCS2B02G097100,TraesCS4B02G170900,…	1.5034e-08
Molecular function	motor activity	GO:0003774	8	7.58787e-10	5.94531	19	206	1079	69552	TraesCS5A02G317000,TraesCS2B02G505400,TraesCS5D02G167500,TraesCS6D02G363400,TraesCS3D02G275200,TraesCS2B02G229500,TraesCS5D02G040800,TraesCS7D02G278800,TraesCS1A02G095000,TraesCS4D02G158800,TraesCS5B02G156500,TraesCS2D02G213200,TraesCS3A02G275300,TraesCS5A02G067300,TraesCS5A02G036600,TraesCS7B02G181200,TraesCS6B02G285500,TraesCS6D02G221400,TraesCS3A02G209500,	1.46469e-08
Molecular function	microtubule binding	GO:0008017	6	8.63641e-10	4.43937	25	363	1079	69552	TraesCS5A02G317000,TraesCS2A02G233300,TraesCS7B02G190000,TraesCS2B02G505400,TraesCS5D02G167500,TraesCS6D02G363400,TraesCS3D02G275200,TraesCS2A02G231300,TraesCS2B02G229500,TraesCS5A02G444200,TraesCS5D02G040800,TraesCS7D02G278800,TraesCS7A02G223100,TraesCS1A02G095000,TraesCS4D02G158800,TraesCS7D02G224800,TraesCS5B02G156500,TraesCS2D02G213200,TraesCS3A02G264600,TraesCS3A02G275300,TraesCS5A02G067300,…	1.61806e-08
Molecular function	translation regulator activity	GO:0045182	2	1.09973e-09	4.75184	23	312	1079	69552	TraesCS2D02G080900,TraesCS7D02G360200,TraesCS5D02G423300,TraesCS5B02G418200,TraesCS2B02G356500,TraesCS5A02G220000,TraesCS4D02G197100,TraesCS5D02G449900,TraesCS7B02G266300,TraesCS5A02G442500,TraesCS5D02G416000,TraesCS5D02G228100,TraesCS2A02G083000,TraesCS5B02G446600,TraesCS2D02G080800,TraesCS5B02G418100,TraesCS5B02G260000,TraesCS4A02G107600,TraesCS5A02G415600,TraesCS2B02G097100,TraesCS4B02G170900,…	2.00151e-08
Molecular function	nucleosome binding	GO:0031491	4	1.22475e-09	30.0812	7	15	1079	69552	TraesCS7D02G289200,TraesCS1D02G099600,TraesCS3D02G068900,TraesCS7A02G286200,TraesCS7B02G183600,TraesCS3B02G083400,TraesCS2D02G293800,	2.16713e-08
Molecular function	copper ion binding	GO:0005507	7	4.02128e-09	3.22298	34	680	1079	69552	TraesCS4A02G363700,TraesCS6A02G213700,TraesCS6B02G028600,TraesCS7D02G360200,TraesCS5D02G509700,TraesCS1A02G411900,TraesCS6D02G262700,TraesCS7B02G362600,TraesCS1A02G010300,TraesCS5B02G509700,TraesCS7B02G266300,TraesCS2A02G547200,TraesCS6B02G255800,TraesCS6B02G310600,TraesCS7B02G209900,TraesCS2A02G293700,TraesCS7D02G279300,TraesCS5D02G509600,TraesCS7D02G449300,TraesCS5D02G509800,TraesCS6A02G223400,…	6.92313e-08
Molecular function	purine ribonucleotide binding	GO:0032555	7	5.33331e-09	1.39438	263	12158	1079	69552	TraesCS1A02G006000,TraesCS5A02G317000,TraesCS3A02G206600,TraesCS7B02G045600,TraesCS1D02G282900,TraesCS3D02G081000,TraesCS2B02G338900,TraesCS1D02G258800,TraesCS4B02G395600,TraesCS4D02G354400,TraesCS4A02G363700,TraesCS1D02G014300,TraesCS1A02G009300,TraesCS6B02G393500,TraesCS5D02G417700,TraesCS2B02G505400,TraesCS3B02G230800,TraesCS2D02G080900,TraesCS5D02G401100,TraesCS1D02G386900,TraesCS4B02G268400,…	8.94031e-08
Molecular function	purine nucleotide binding	GO:0017076	6	5.5433e-09	1.39381	263	12163	1079	69552	TraesCS1A02G006000,TraesCS5A02G317000,TraesCS3A02G206600,TraesCS7B02G045600,TraesCS1D02G282900,TraesCS3D02G081000,TraesCS2B02G338900,TraesCS1D02G258800,TraesCS4B02G395600,TraesCS4D02G354400,TraesCS4A02G363700,TraesCS1D02G014300,TraesCS1A02G009300,TraesCS6B02G393500,TraesCS5D02G417700,TraesCS2B02G505400,TraesCS3B02G230800,TraesCS2D02G080900,TraesCS5D02G401100,TraesCS1D02G386900,TraesCS4B02G268400,…	9.05406e-08
Molecular function	tubulin binding	GO:0015631	5	8.7059e-09	3.95944	25	407	1079	69552	TraesCS5A02G317000,TraesCS2A02G233300,TraesCS7B02G190000,TraesCS2B02G505400,TraesCS5D02G167500,TraesCS6D02G363400,TraesCS3D02G275200,TraesCS2A02G231300,TraesCS2B02G229500,TraesCS5A02G444200,TraesCS5D02G040800,TraesCS7D02G278800,TraesCS7A02G223100,TraesCS1A02G095000,TraesCS4D02G158800,TraesCS7D02G224800,TraesCS5B02G156500,TraesCS2D02G213200,TraesCS3A02G264600,TraesCS3A02G275300,TraesCS5A02G067300,…	1.38641e-07
Molecular function	anion binding	GO:0043168	4	9.98565e-09	1.35616	290	13784	1079	69552	TraesCS1A02G006000,TraesCS5A02G317000,TraesCS3A02G206600,TraesCS7B02G045600,TraesCS1D02G282900,TraesCS3D02G081000,TraesCS2B02G338900,TraesCS1D02G258800,TraesCS4B02G395600,TraesCS4D02G354400,TraesCS4A02G363700,TraesCS1D02G014300,TraesCS1A02G009300,TraesCS6B02G393500,TraesCS5D02G417700,TraesCS2B02G505400,TraesCS3B02G230800,TraesCS2D02G080900,TraesCS5D02G401100,TraesCS1D02G386900,TraesCS4B02G268400,…	1.55143e-07
Molecular function	nucleotide binding	GO:0000166	5	1.03361e-08	1.36377	282	13329	1079	69552	TraesCS1A02G006000,TraesCS5A02G317000,TraesCS3A02G206600,TraesCS7B02G045600,TraesCS1D02G282900,TraesCS3D02G081000,TraesCS2B02G338900,TraesCS1D02G258800,TraesCS4B02G395600,TraesCS4D02G354400,TraesCS4A02G363700,TraesCS1D02G014300,TraesCS1A02G009300,TraesCS6B02G393500,TraesCS5D02G417700,TraesCS2B02G505400,TraesCS3B02G230800,TraesCS2D02G080900,TraesCS5D02G401100,TraesCS1D02G386900,TraesCS4B02G268400,…	1.56764e-07
Molecular function	nucleoside phosphate binding	GO:1901265	4	1.03361e-08	1.36377	282	13329	1079	69552	TraesCS1A02G006000,TraesCS5A02G317000,TraesCS3A02G206600,TraesCS7B02G045600,TraesCS1D02G282900,TraesCS3D02G081000,TraesCS2B02G338900,TraesCS1D02G258800,TraesCS4B02G395600,TraesCS4D02G354400,TraesCS4A02G363700,TraesCS1D02G014300,TraesCS1A02G009300,TraesCS6B02G393500,TraesCS5D02G417700,TraesCS2B02G505400,TraesCS3B02G230800,TraesCS2D02G080900,TraesCS5D02G401100,TraesCS1D02G386900,TraesCS4B02G268400,…	1.56764e-07
Molecular function	cytoskeletal protein binding	GO:0008092	4	1.3394e-08	3.1328	33	679	1079	69552	TraesCS5A02G317000,TraesCS2A02G233300,TraesCS7B02G190000,TraesCS2B02G505400,TraesCS5D02G167500,TraesCS6D02G363400,TraesCS3D02G275200,TraesCS2A02G231300,TraesCS2B02G229500,TraesCS5A02G444200,TraesCS5D02G040800,TraesCS7D02G278800,TraesCS7A02G223100,TraesCS1A02G095000,TraesCS4D02G158800,TraesCS7D02G224800,TraesCS5B02G156500,TraesCS5A02G054300,TraesCS2D02G213200,TraesCS3A02G264600,TraesCS3A02G275300,…	1.93908e-07
Molecular function	ribonucleotide binding	GO:0032553	6	1.50873e-08	1.37884	263	12295	1079	69552	TraesCS1A02G006000,TraesCS5A02G317000,TraesCS3A02G206600,TraesCS7B02G045600,TraesCS1D02G282900,TraesCS3D02G081000,TraesCS2B02G338900,TraesCS1D02G258800,TraesCS4B02G395600,TraesCS4D02G354400,TraesCS4A02G363700,TraesCS1D02G014300,TraesCS1A02G009300,TraesCS6B02G393500,TraesCS5D02G417700,TraesCS2B02G505400,TraesCS3B02G230800,TraesCS2D02G080900,TraesCS5D02G401100,TraesCS1D02G386900,TraesCS4B02G268400,…	2.13569e-07
Molecular function	carbohydrate derivative binding	GO:0097367	3	2.04462e-08	1.37203	265	12450	1079	69552	TraesCS1A02G006000,TraesCS5A02G317000,TraesCS3A02G206600,TraesCS7B02G045600,TraesCS1D02G282900,TraesCS3D02G081000,TraesCS2B02G338900,TraesCS1D02G258800,TraesCS4B02G395600,TraesCS4D02G354400,TraesCS4A02G363700,TraesCS1D02G014300,TraesCS1A02G009300,TraesCS6B02G393500,TraesCS5D02G417700,TraesCS2B02G505400,TraesCS3B02G230800,TraesCS2D02G080900,TraesCS5D02G401100,TraesCS1D02G386900,TraesCS4B02G268400,…	2.83136e-07
Molecular function	small molecule binding	GO:0036094	3	2.97866e-08	1.34108	290	13939	1079	69552	TraesCS1A02G006000,TraesCS5A02G317000,TraesCS3A02G206600,TraesCS7B02G045600,TraesCS1D02G282900,TraesCS3D02G081000,TraesCS2B02G338900,TraesCS1D02G258800,TraesCS4B02G395600,TraesCS4D02G354400,TraesCS4A02G363700,TraesCS1D02G014300,TraesCS1A02G009300,TraesCS6B02G393500,TraesCS5D02G417700,TraesCS2B02G505400,TraesCS3B02G230800,TraesCS2D02G080900,TraesCS5D02G401100,TraesCS1D02G386900,TraesCS4B02G268400,…	4.03703e-07
Molecular function	helicase activity	GO:0004386	8	3.17449e-08	5.00118	18	232	1079	69552	TraesCS1B02G146200,TraesCS3A02G200400,TraesCS5D02G100800,TraesCS4A02G124200,TraesCS3D02G203400,TraesCS1A02G129400,TraesCS1D02G099600,TraesCS5B02G094600,TraesCS3B02G224600,TraesCS4B02G043900,TraesCS3D02G131100,TraesCS4D02G053600,TraesCS6A02G312100,TraesCS5D02G465100,TraesCS4A02G261000,TraesCS2B02G257200,TraesCS6B02G342300,TraesCS5A02G088400,	4.21282e-07
Molecular function	ATP binding	GO:0005524	9	1.37692e-07	1.42859	198	8934	1079	69552	TraesCS1A02G006000,TraesCS5A02G317000,TraesCS3A02G206600,TraesCS7B02G045600,TraesCS1D02G282900,TraesCS3D02G081000,TraesCS4B02G395600,TraesCS1D02G014300,TraesCS6B02G393500,TraesCS2B02G505400,TraesCS3B02G230800,TraesCS5D02G401100,TraesCS1D02G386900,TraesCS4B02G268400,TraesCS5D02G167500,TraesCS5D02G406800,TraesCS4A02G255400,TraesCS4B02G160000,TraesCS5A02G153700,TraesCS5A02G397100,TraesCS5D02G339700,…	1.79e-06
Molecular function	DNA helicase activity	GO:0003678	9	1.74146e-07	8.95273	10	72	1079	69552	TraesCS1B02G146200,TraesCS3A02G200400,TraesCS5D02G100800,TraesCS3D02G203400,TraesCS1A02G129400,TraesCS5B02G094600,TraesCS3B02G224600,TraesCS4D02G053600,TraesCS4A02G261000,TraesCS5A02G088400,	2.21862e-06
Molecular function	translation initiation factor binding	GO:0031369	4	4.42487e-07	19.3379	6	20	1079	69552	TraesCS5A02G220000,TraesCS5D02G449900,TraesCS5A02G442500,TraesCS5D02G416000,TraesCS5D02G228100,TraesCS5B02G446600,	5.52674e-06
Molecular function	histone binding	GO:0042393	4	5.33517e-07	5.73956	13	146	1079	69552	TraesCS6D02G185800,TraesCS6B02G151600,TraesCS7D02G206700,TraesCS6A02G202200,TraesCS1A02G005700,TraesCS1D02G002400,TraesCS6A02G123400,TraesCS2D02G293800,TraesCS1B02G106900,TraesCS7B02G110600,TraesCS5A02G302000,TraesCS7A02G203600,TraesCS4D02G085300,	6.53558e-06
Molecular function	drug binding	GO:0008144	3	1.71645e-06	1.37294	201	9437	1079	69552	TraesCS1A02G006000,TraesCS5A02G317000,TraesCS3A02G206600,TraesCS7B02G045600,TraesCS1D02G282900,TraesCS3D02G081000,TraesCS4B02G395600,TraesCS1D02G014300,TraesCS6B02G393500,TraesCS2B02G505400,TraesCS3B02G230800,TraesCS5D02G401100,TraesCS1D02G386900,TraesCS4B02G268400,TraesCS5D02G167500,TraesCS5D02G406800,TraesCS4A02G255400,TraesCS4B02G160000,TraesCS5A02G153700,TraesCS5A02G397100,TraesCS5D02G339700,…	2.06298e-05
Molecular function	rRNA binding	GO:0019843	6	3.13086e-06	5.33459	12	145	1079	69552	TraesCS5B02G112200,TraesCS2A02G296000,TraesCS6D02G049300,TraesCS7D02G016500,TraesCS3D02G003800,TraesCS5B02G374800,TraesCS5D02G121600,TraesCS2A02G362000,TraesCS4A02G022200,TraesCS7A02G020200,TraesCS5A02G372700,TraesCS4A02G472200,	3.6261e-05
Molecular function	chlorophyll binding	GO:0016168	5	4.09859e-06	8.59462	8	60	1079	69552	TraesCS3D02G523300,TraesCS2B02G487400,TraesCSU02G200900,TraesCS5D02G007900,TraesCS5D02G010900,TraesCS6B02G037800,TraesCS5D02G559400,TraesCS2B02G330700,	4.58035e-05
Molecular function	DNA topoisomerase activity	GO:0003916	4	1.75626e-05	8.51354	7	53	1079	69552	TraesCS6A02G268600,TraesCS6D02G246300,TraesCS1B02G271100,TraesCS1A02G260500,TraesCS6B02G295700,TraesCS1D02G260500,TraesCS7A02G302200,	0.000192885
Molecular function	DNA topoisomerase II activity	GO:0061505	5	1.79929e-05	10.7433	6	36	1079	69552	TraesCS6A02G268600,TraesCS6D02G246300,TraesCS1B02G271100,TraesCS1A02G260500,TraesCS6B02G295700,TraesCS1D02G260500,	0.000194263
Molecular function	DNA topoisomerase type II (ATP-hydrolyzing) activity	GO:0003918	11	1.79929e-05	10.7433	6	36	1079	69552	TraesCS6A02G268600,TraesCS6D02G246300,TraesCS1B02G271100,TraesCS1A02G260500,TraesCS6B02G295700,TraesCS1D02G260500,	0.000194263
Molecular function	ion binding	GO:0043167	3	2.7409e-05	1.19106	384	20782	1079	69552	TraesCSU02G118100,TraesCS1A02G262400,TraesCS1A02G006000,TraesCS5A02G317000,TraesCS3A02G206600,TraesCS6A02G101900,TraesCS7B02G045600,TraesCS1D02G282900,TraesCS3D02G081000,TraesCS2B02G338900,TraesCS1D02G258800,TraesCS4B02G395600,TraesCS4D02G354400,TraesCS4A02G363700,TraesCS6B02G302700,TraesCS1D02G014300,TraesCS1A02G009300,TraesCS6B02G393500,TraesCS5D02G417700,TraesCS2B02G505400,TraesCS3B02G230800,T…	0.000286221
Molecular function	5S rRNA binding	GO:0008097	7	3.65444e-05	12.8919	5	25	1079	69552	TraesCS2A02G296000,TraesCS6D02G049300,TraesCS5B02G374800,TraesCS4A02G022200,TraesCS5A02G372700,	0.000375464
Molecular function	DNA-directed 5'-3' RNA polymerase activity	GO:0003899	8	3.87699e-05	4.15869	12	186	1079	69552	TraesCS6D02G113900,TraesCS6B02G151900,TraesCS5A02G160900,TraesCS5D02G383900,TraesCS7D02G297100,TraesCS1B02G242000,TraesCS6A02G123800,TraesCS2D02G282000,TraesCS7B02G202000,TraesCS3A02G455500,TraesCS7A02G301900,TraesCS1B02G179900,	0.000392007
Molecular function	DNA (cytosine-5-)-methyltransferase activity	GO:0003886	7	4.00538e-05	7.5203	7	60	1079	69552	TraesCS2A02G235900,TraesCS6A02G380200,TraesCS4B02G201800,TraesCS6B02G419000,TraesCS6D02G364900,TraesCS2B02G260800,TraesCS2D02G241800,	0.000398661
Molecular function	DNA-methyltransferase activity	GO:0009008	6	4.00538e-05	7.5203	7	60	1079	69552	TraesCS2A02G235900,TraesCS6A02G380200,TraesCS4B02G201800,TraesCS6B02G419000,TraesCS6D02G364900,TraesCS2B02G260800,TraesCS2D02G241800,	0.000398661
Molecular function	5'-3' RNA polymerase activity	GO:0034062	7	0.000183177	3.53204	12	219	1079	69552	TraesCS6D02G113900,TraesCS6B02G151900,TraesCS5A02G160900,TraesCS5D02G383900,TraesCS7D02G297100,TraesCS1B02G242000,TraesCS6A02G123800,TraesCS2D02G282000,TraesCS7B02G202000,TraesCS3A02G455500,TraesCS7A02G301900,TraesCS1B02G179900,	0.00174155
Molecular function	RNA polymerase activity	GO:0097747	6	0.000183177	3.53204	12	219	1079	69552	TraesCS6D02G113900,TraesCS6B02G151900,TraesCS5A02G160900,TraesCS5D02G383900,TraesCS7D02G297100,TraesCS1B02G242000,TraesCS6A02G123800,TraesCS2D02G282000,TraesCS7B02G202000,TraesCS3A02G455500,TraesCS7A02G301900,TraesCS1B02G179900,	0.00174155
Molecular function	DNA-dependent ATPase activity	GO:0008094	10	0.00026109	4.32938	9	134	1079	69552	TraesCS7B02G289500,TraesCS6A02G268600,TraesCS4D02G053600,TraesCS6D02G246300,TraesCS1B02G271100,TraesCS4A02G261000,TraesCS1A02G260500,TraesCS6B02G295700,TraesCS1D02G260500,	0.00241035
Molecular function	macromolecular complex binding	GO:0044877	3	0.000313505	2.9882	14	302	1079	69552	TraesCS7D02G289200,TraesCS4D02G052700,TraesCS1D02G099600,TraesCS3D02G068900,TraesCS1A02G227600,TraesCS5A02G054300,TraesCS7A02G286200,TraesCS7B02G183600,TraesCS3B02G083400,TraesCS2D02G293800,TraesCS3A02G209500,TraesCS7B02G265500,TraesCS5B02G062100,TraesCS4A02G262300,	0.00281271
Molecular function	adenyl ribonucleotide binding	GO:0032559	8	0.000347605	1.23907	221	11497	1079	69552	TraesCS1A02G006000,TraesCS5A02G317000,TraesCS3A02G206600,TraesCS7B02G045600,TraesCS1D02G282900,TraesCS3D02G081000,TraesCS4B02G395600,TraesCS4D02G354400,TraesCS1D02G014300,TraesCS1A02G009300,TraesCS6B02G393500,TraesCS2B02G505400,TraesCS3B02G230800,TraesCS5D02G401100,TraesCS1D02G386900,TraesCS4B02G268400,TraesCS5D02G167500,TraesCS5D02G406800,TraesCS4A02G255400,TraesCS4B02G160000,TraesCS5A02G153700,…	0.00307534
Molecular function	adenyl nucleotide binding	GO:0030554	7	0.000356076	1.23853	221	11502	1079	69552	TraesCS1A02G006000,TraesCS5A02G317000,TraesCS3A02G206600,TraesCS7B02G045600,TraesCS1D02G282900,TraesCS3D02G081000,TraesCS4B02G395600,TraesCS4D02G354400,TraesCS1D02G014300,TraesCS1A02G009300,TraesCS6B02G393500,TraesCS2B02G505400,TraesCS3B02G230800,TraesCS5D02G401100,TraesCS1D02G386900,TraesCS4B02G268400,TraesCS5D02G167500,TraesCS5D02G406800,TraesCS4A02G255400,TraesCS4B02G160000,TraesCS5A02G153700,…	0.00310713
Molecular function	NADPH dehydrogenase activity	GO:0003959	5	0.000525727	7.49531	5	43	1079	69552	TraesCS2D02G557200,TraesCS3B02G189000,TraesCS7B02G395600,TraesCS5B02G247000,TraesCS1B02G405900,	0.00452551
Molecular function	ubiquitinyl hydrolase activity	GO:0101005	4	0.000864769	3.67175	9	158	1079	69552	TraesCS3B02G226300,TraesCS4A02G022000,TraesCS3A02G122900,TraesCS3A02G295900,TraesCS4D02G266600,TraesCS5B02G111000,TraesCS7D02G149800,TraesCS3A02G183700,TraesCS4B02G267000,	0.007154
Molecular function	ATPase activity	GO:0016887	8	0.000876816	1.84006	32	1121	1079	69552	TraesCS6B02G302700,TraesCS5D02G167500,TraesCS4B02G160000,TraesCS5D02G268000,TraesCS7B02G289500,TraesCS2A02G432700,TraesCS2A02G287300,TraesCS5A02G260600,TraesCS5B02G258900,TraesCS2A02G547200,TraesCS3B02G047600,TraesCS6A02G268600,TraesCS6D02G255500,TraesCS2A02G344300,TraesCS4D02G053600,TraesCS1D02G142200,TraesCS3D02G387200,TraesCSU02G073200,TraesCS5B02G085000,TraesCS2D02G033200,TraesCS6D02G246300,T…	0.00716066
Molecular function	lysine N-methyltransferase activity	GO:0016278	7	0.00147624	3.73679	8	138	1079	69552	TraesCS7B02G197700,TraesCS7A02G287700,TraesCS3B02G367200,TraesCS7D02G287600,TraesCS2D02G389100,TraesCS4D02G278500,TraesCS5B02G228300,TraesCS3B02G366900,	0.0117546
Molecular function	protein-lysine N-methyltransferase activity	GO:0016279	8	0.00147624	3.73679	8	138	1079	69552	TraesCS7B02G197700,TraesCS7A02G287700,TraesCS3B02G367200,TraesCS7D02G287600,TraesCS2D02G389100,TraesCS4D02G278500,TraesCS5B02G228300,TraesCS3B02G366900,	0.0117546
Molecular function	S-adenosylmethionine-dependent methyltransferase activity	GO:0008757	6	0.00189242	2.24552	17	488	1079	69552	TraesCS6B02G315600,TraesCS2A02G235900,TraesCS7B02G197700,TraesCS7A02G278200,TraesCS6A02G380200,TraesCS7A02G287700,TraesCS4B02G201800,TraesCS3B02G367200,TraesCS7D02G287600,TraesCS2D02G389100,TraesCS4D02G278500,TraesCS6B02G419000,TraesCS6D02G364900,TraesCS2B02G260800,TraesCS5B02G228300,TraesCS2D02G241800,TraesCS3B02G366900,	0.0145237
Molecular function	protein methyltransferase activity	GO:0008276	6	0.00205441	3.24099	9	179	1079	69552	TraesCS7B02G197700,TraesCS7A02G278200,TraesCS7A02G287700,TraesCS3B02G367200,TraesCS7D02G287600,TraesCS2D02G389100,TraesCS4D02G278500,TraesCS5B02G228300,TraesCS3B02G366900,	0.0155793
Molecular function	thiol-dependent ubiquitinyl hydrolase activity	GO:0036459	8	0.00248994	3.43785	8	150	1079	69552	TraesCS3B02G226300,TraesCS4A02G022000,TraesCS3A02G122900,TraesCS3A02G295900,TraesCS4D02G266600,TraesCS5B02G111000,TraesCS7D02G149800,TraesCS4B02G267000,	0.0184429
Molecular function	translation initiation factor activity	GO:0003743	7	0.00275638	3.10234	9	187	1079	69552	TraesCS2B02G356500,TraesCS5A02G220000,TraesCS5D02G449900,TraesCS5A02G442500,TraesCS5D02G416000,TraesCS5D02G228100,TraesCS5B02G446600,TraesCS5B02G260000,TraesCS4B02G170900,	0.0199524
Molecular function	histone-lysine N-methyltransferase activity	GO:0018024	9	0.00363726	3.58109	7	126	1079	69552	TraesCS7B02G197700,TraesCS7A02G287700,TraesCS3B02G367200,TraesCS7D02G287600,TraesCS2D02G389100,TraesCS4D02G278500,TraesCS3B02G366900,	0.0246483
Molecular function	histone methyltransferase activity	GO:0042054	7	0.00488669	3.39261	7	133	1079	69552	TraesCS7B02G197700,TraesCS7A02G287700,TraesCS3B02G367200,TraesCS7D02G287600,TraesCS2D02G389100,TraesCS4D02G278500,TraesCS3B02G366900,	0.0324252
Molecular function	NADH dehydrogenase activity	GO:0003954	5	0.00502307	2.65266	10	243	1079	69552	TraesCS2D02G557200,TraesCS3B02G189000,TraesCSU02G270500,TraesCS7B02G395600,TraesCS7B02G487500,TraesCS5B02G098400,TraesCS6D02G139500,TraesCS5B02G247000,TraesCS3B02G188800,TraesCS7D02G255800,	0.0329866
Molecular function	ubiquitin-like protein-specific protease activity	GO:0019783	7	0.00530544	3.0334	8	170	1079	69552	TraesCS3B02G226300,TraesCS4A02G022000,TraesCS3A02G122900,TraesCS3A02G295900,TraesCS4D02G266600,TraesCS5B02G111000,TraesCS7D02G149800,TraesCS4B02G267000,	0.0344854
Molecular function	ligase activity, forming carbon-oxygen bonds	GO:0016875	4	0.00546422	2.62031	10	246	1079	69552	TraesCS5A02G442200,TraesCS7D02G506300,TraesCS5D02G217600,TraesCS3A02G120200,TraesCS3B02G455000,TraesCS5B02G446300,TraesCS3B02G139700,TraesCS7B02G162300,TraesCS5D02G449600,TraesCS7D02G265200,	0.0351587
Molecular function	ligase activity, forming aminoacyl-tRNA and related compounds	GO:0016876	5	0.00546422	2.62031	10	246	1079	69552	TraesCS5A02G442200,TraesCS7D02G506300,TraesCS5D02G217600,TraesCS3A02G120200,TraesCS3B02G455000,TraesCS5B02G446300,TraesCS3B02G139700,TraesCS7B02G162300,TraesCS5D02G449600,TraesCS7D02G265200,	0.0351587
Molecular function	aminoacyl-tRNA ligase activity	GO:0004812	6	0.00546422	2.62031	10	246	1079	69552	TraesCS5A02G442200,TraesCS7D02G506300,TraesCS5D02G217600,TraesCS3A02G120200,TraesCS3B02G455000,TraesCS5B02G446300,TraesCS3B02G139700,TraesCS7B02G162300,TraesCS5D02G449600,TraesCS7D02G265200,	0.0351587
Molecular function	NADH dehydrogenase (ubiquinone) activity	GO:0008137	7	0.00551765	2.78912	9	208	1079	69552	TraesCS2D02G557200,TraesCS3B02G189000,TraesCSU02G270500,TraesCS7B02G395600,TraesCS7B02G487500,TraesCS5B02G098400,TraesCS5B02G247000,TraesCS3B02G188800,TraesCS7D02G255800,	0.0344583
Molecular function	NADH dehydrogenase (quinone) activity	GO:0050136	6	0.00551765	2.78912	9	208	1079	69552	TraesCS2D02G557200,TraesCS3B02G189000,TraesCSU02G270500,TraesCS7B02G395600,TraesCS7B02G487500,TraesCS5B02G098400,TraesCS5B02G247000,TraesCS3B02G188800,TraesCS7D02G255800,	0.0344583
Molecular function	single-stranded DNA binding	GO:0003697	6	0.00603664	3.68341	6	105	1079	69552	TraesCS1A02G262400,TraesCS1D02G262400,TraesCS1B02G273100,TraesCS1B02G273000,TraesCS4D02G018500,TraesCS4A02G293000,	0.0369744
Molecular function	thiol-dependent ubiquitin-specific protease activity	GO:0004843	9	0.00739917	4.13203	5	78	1079	69552	TraesCS3B02G226300,TraesCS3A02G122900,TraesCS4D02G266600,TraesCS5B02G111000,TraesCS4B02G267000,	0.0428479
Cellular component	cytosol	GO:0005829	5	0	2.18313	321	6513	854	37828	TraesCS6B02G173000,TraesCS1A02G262400,TraesCS2D02G492600,TraesCS7D02G291300,TraesCS6A02G042600,TraesCS5B02G468500,TraesCS5D02G186200,TraesCS7B02G190000,TraesCS1B02G274700,TraesCS6B02G335200,TraesCS2A02G094200,TraesCS4A02G363700,TraesCS6B02G315600,TraesCS5D02G417700,TraesCS2D02G109000,TraesCS2D02G145300,TraesCS4A02G208000,TraesCS6A02G306600,TraesCS5B02G226600,TraesCS4D02G140800,TraesCS5A02G288400,…	0
Cellular component	intracellular organelle part	GO:0044446	4	0	1.74446	495	12569	854	37828	TraesCS5A02G552700,TraesCS1B02G192500,TraesCS1A02G262400,TraesCS2D02G492600,TraesCS1B02G297800,TraesCS7D02G291300,TraesCS3A02G206600,TraesCS6D02G046600,TraesCS6A02G101900,TraesCS4A02G063400,TraesCS2A02G233300,TraesCS6A02G042600,TraesCS5B02G468500,TraesCS1D02G282900,TraesCS1D02G039800,TraesCS3A02G134000,TraesCS1B02G376700,TraesCS6B02G049300,TraesCS3D02G195000,TraesCS5D02G128300,TraesCS3B02G385100,…	0
Cellular component	chromosome	GO:0005694	6	1.11022e-16	5.92867	157	1173	854	37828	TraesCS1B02G192500,TraesCS6D02G046600,TraesCS1D02G039800,TraesCS3A02G134000,TraesCS1B02G376700,TraesCS6B02G049300,TraesCS3D02G088900,TraesCS2B02G024400,TraesCS1B02G480600,TraesCS6A02G040400,TraesCS2A02G397600,TraesCS5D02G401100,TraesCS6B02G116000,TraesCS2A02G312400,TraesCS6D02G046400,TraesCS4A02G030500,TraesCS4A02G158700,TraesCS7A02G204000,TraesCS2D02G395200,TraesCS6A02G040200,TraesCS1D02G233300,…	1.38408e-14
Cellular component	organelle	GO:0043226	2	1.11022e-16	1.23594	721	25840	854	37828	TraesCS5A02G552700,TraesCS2D02G557200,TraesCS1B02G192500,TraesCS1A02G262400,TraesCS2D02G492600,TraesCS6D02G185800,TraesCS5D02G462300,TraesCS1B02G297800,TraesCS7D02G291300,TraesCS3A02G206600,TraesCS6D02G046600,TraesCS3B02G189000,TraesCS6A02G101900,TraesCS4A02G063400,TraesCS2A02G233300,TraesCS2A02G272900,TraesCS6A02G042600,TraesCS5B02G468500,TraesCS5D02G167700,TraesCS1D02G282900,TraesCS1D02G039800,…	1.38408e-14
Cellular component	non-membrane-bounded organelle	GO:0043228	3	1.11022e-16	3.61967	375	4589	854	37828	TraesCS1B02G192500,TraesCS1A02G262400,TraesCS2D02G492600,TraesCS1B02G297800,TraesCS7D02G291300,TraesCS6D02G046600,TraesCS4A02G063400,TraesCS2A02G233300,TraesCS6A02G042600,TraesCS5B02G468500,TraesCS5D02G167700,TraesCS1D02G039800,TraesCS3A02G134000,TraesCS1B02G376700,TraesCS6B02G049300,TraesCS3B02G385100,TraesCS3D02G088900,TraesCS7B02G190000,TraesCS1D02G258800,TraesCS1B02G274700,TraesCS2B02G024400,…	1.38408e-14
Cellular component	intracellular non-membrane-bounded organelle	GO:0043232	5	1.11022e-16	3.61967	375	4589	854	37828	TraesCS1B02G192500,TraesCS1A02G262400,TraesCS2D02G492600,TraesCS1B02G297800,TraesCS7D02G291300,TraesCS6D02G046600,TraesCS4A02G063400,TraesCS2A02G233300,TraesCS6A02G042600,TraesCS5B02G468500,TraesCS5D02G167700,TraesCS1D02G039800,TraesCS3A02G134000,TraesCS1B02G376700,TraesCS6B02G049300,TraesCS3B02G385100,TraesCS3D02G088900,TraesCS7B02G190000,TraesCS1D02G258800,TraesCS1B02G274700,TraesCS2B02G024400,…	1.38408e-14
Cellular component	nuclear lumen	GO:0031981	6	1.11022e-16	4.57826	277	2680	854	37828	TraesCS1B02G192500,TraesCS1A02G262400,TraesCS1B02G297800,TraesCS7D02G291300,TraesCS6D02G046600,TraesCS4A02G063400,TraesCS6A02G042600,TraesCS5B02G468500,TraesCS6B02G049300,TraesCS3B02G385100,TraesCS3D02G088900,TraesCS1B02G274700,TraesCS2B02G024400,TraesCS4A02G363700,TraesCS6A02G040400,TraesCS6B02G315600,TraesCS5D02G417700,TraesCS2B02G148000,TraesCS2D02G145300,TraesCS5B02G226600,TraesCS6B02G116000,…	1.38408e-14
Cellular component	chloroplast	GO:0009507	7	1.11022e-16	1.66361	294	7828	854	37828	TraesCS2D02G557200,TraesCS1B02G192500,TraesCS2D02G492600,TraesCS7D02G291300,TraesCS3A02G206600,TraesCS6D02G046600,TraesCS3B02G189000,TraesCS6A02G101900,TraesCS4A02G063400,TraesCS2A02G233300,TraesCS6A02G042600,TraesCS5B02G468500,TraesCS1D02G282900,TraesCS5D02G186200,TraesCS6B02G049300,TraesCS3D02G195000,TraesCS2B02G338900,TraesCS3D02G088900,TraesCS1B02G274700,TraesCS4A02G363700,TraesCS6A02G040400,…	1.38408e-14
Cellular component	ribosomal subunit	GO:0044391	5	1.11022e-16	4.80508	87	802	854	37828	TraesCS7D02G291300,TraesCS5B02G468500,TraesCS1B02G274700,TraesCS2A02G094200,TraesCS2D02G109000,TraesCS4A02G208000,TraesCS5B02G226600,TraesCS5A02G288400,TraesCS6B02G425000,TraesCS4D02G260400,TraesCS5B02G112200,TraesCS5B02G442100,TraesCS3B02G370900,TraesCS6B02G225600,TraesCS2B02G109000,TraesCS1B02G318200,TraesCS2D02G430500,TraesCS2A02G296000,TraesCS6B02G338300,TraesCS5A02G227800,TraesCS2A02G163700,…	1.38408e-14
Cellular component	organelle part	GO:0044422	2	1.11022e-16	1.74279	495	12581	854	37828	TraesCS5A02G552700,TraesCS1B02G192500,TraesCS1A02G262400,TraesCS2D02G492600,TraesCS1B02G297800,TraesCS7D02G291300,TraesCS3A02G206600,TraesCS6D02G046600,TraesCS6A02G101900,TraesCS4A02G063400,TraesCS2A02G233300,TraesCS6A02G042600,TraesCS5B02G468500,TraesCS1D02G282900,TraesCS1D02G039800,TraesCS3A02G134000,TraesCS1B02G376700,TraesCS6B02G049300,TraesCS3D02G195000,TraesCS5D02G128300,TraesCS3B02G385100,…	1.38408e-14
Cellular component	cytosolic ribosome	GO:0022626	7	2.22045e-16	5.56557	97	772	854	37828	TraesCS7D02G291300,TraesCS5B02G468500,TraesCS1B02G274700,TraesCS2A02G094200,TraesCS2D02G109000,TraesCS4A02G208000,TraesCS5B02G226600,TraesCS4D02G140800,TraesCS5A02G288400,TraesCS6B02G425000,TraesCS4D02G260400,TraesCS5B02G112200,TraesCS5B02G442100,TraesCS3B02G370900,TraesCS1B02G248000,TraesCS6B02G225600,TraesCS2B02G109000,TraesCS1B02G318200,TraesCS2D02G430500,TraesCS4A02G166900,TraesCS2A02G296000,…	7.54952e-15
Cellular component	intracellular organelle	GO:0043229	4	2.22045e-16	1.23686	720	25785	854	37828	TraesCS5A02G552700,TraesCS2D02G557200,TraesCS1B02G192500,TraesCS1A02G262400,TraesCS2D02G492600,TraesCS6D02G185800,TraesCS5D02G462300,TraesCS1B02G297800,TraesCS7D02G291300,TraesCS3A02G206600,TraesCS6D02G046600,TraesCS3B02G189000,TraesCS6A02G101900,TraesCS4A02G063400,TraesCS2A02G233300,TraesCS2A02G272900,TraesCS6A02G042600,TraesCS5B02G468500,TraesCS5D02G167700,TraesCS1D02G282900,TraesCS1D02G039800,…	7.54952e-15
Cellular component	ribonucleoprotein complex	GO:1990904	3	2.22045e-16	2.70419	121	1982	854	37828	TraesCS7D02G291300,TraesCS5B02G468500,TraesCS5D02G167700,TraesCS1B02G274700,TraesCS2A02G094200,TraesCS2D02G109000,TraesCS4A02G208000,TraesCS5B02G226600,TraesCS4D02G140800,TraesCS5A02G288400,TraesCS6B02G425000,TraesCS4D02G260400,TraesCS5B02G112200,TraesCS5B02G442100,TraesCS3B02G370900,TraesCS1B02G248000,TraesCS6B02G225600,TraesCS2B02G109000,TraesCS1B02G318200,TraesCS2D02G430500,TraesCS4A02G166900,…	7.54952e-15
Cellular component	THO complex	GO:0000347	6	2.22045e-16	22.1475	17	34	854	37828	TraesCS5A02G552700,TraesCS6B02G393500,TraesCS1D02G298400,TraesCS1A02G299500,TraesCS3A02G200400,TraesCS5D02G100800,TraesCS1B02G309300,TraesCS3D02G203400,TraesCS5B02G094600,TraesCS6A02G360600,TraesCS3B02G224600,TraesCS6D02G344100,TraesCS1D02G264100,TraesCS1B02G274600,TraesCS1A02G264000,TraesCS4B02G387800,TraesCS5A02G088400,	7.54952e-15
Cellular component	MCM complex	GO:0042555	4	3.33067e-16	30.0574	19	28	854	37828	TraesCS6B02G393500,TraesCS1B02G146200,TraesCS1D02G298400,TraesCS1A02G299500,TraesCS3A02G200400,TraesCS5D02G100800,TraesCS1B02G309300,TraesCS3D02G203400,TraesCS1A02G129400,TraesCS5B02G094600,TraesCS6A02G360600,TraesCS3B02G224600,TraesCS6D02G344100,TraesCS3B02G112900,TraesCS1D02G264100,TraesCS3D02G097700,TraesCS1B02G274600,TraesCS1A02G264000,TraesCS5A02G088400,	8.30447e-15
Cellular component	cytosolic large ribosomal subunit	GO:0022625	7	3.33067e-16	7.12969	47	292	854	37828	TraesCS1B02G274700,TraesCS2A02G094200,TraesCS2D02G109000,TraesCS4A02G208000,TraesCS5B02G226600,TraesCS5A02G288400,TraesCS6B02G425000,TraesCS5B02G442100,TraesCS3B02G370900,TraesCS6B02G225600,TraesCS2B02G109000,TraesCS1B02G318200,TraesCS2D02G430500,TraesCS2A02G296000,TraesCS5A02G227800,TraesCS7B02G444400,TraesCS1D02G407500,TraesCS5D02G129200,TraesCS5D02G174700,TraesCS5B02G118400,TraesCS1D02G368700,…	8.30447e-15
Cellular component	nucleolus	GO:0005730	6	3.33067e-16	6.60155	255	1711	854	37828	TraesCS1B02G192500,TraesCS1A02G262400,TraesCS1B02G297800,TraesCS7D02G291300,TraesCS6D02G046600,TraesCS4A02G063400,TraesCS6A02G042600,TraesCS5B02G468500,TraesCS6B02G049300,TraesCS3B02G385100,TraesCS3D02G088900,TraesCS1B02G274700,TraesCS2B02G024400,TraesCS4A02G363700,TraesCS6A02G040400,TraesCS6B02G315600,TraesCS5D02G417700,TraesCS2B02G148000,TraesCS5B02G226600,TraesCS6B02G116000,TraesCS4D02G140800,…	8.30447e-15
Cellular component	macromolecular complex	GO:0032991	2	3.33067e-16	2.45658	385	6942	854	37828	TraesCS5A02G552700,TraesCS1B02G192500,TraesCS2D02G492600,TraesCS7D02G291300,TraesCS3A02G206600,TraesCS6D02G046600,TraesCS4A02G063400,TraesCS6A02G042600,TraesCS5B02G468500,TraesCS5D02G167700,TraesCS1D02G039800,TraesCS3A02G134000,TraesCS1B02G376700,TraesCS6B02G049300,TraesCS3D02G088900,TraesCS1B02G274700,TraesCS6B02G335200,TraesCS1B02G480600,TraesCS2A02G094200,TraesCS6A02G040400,TraesCS6B02G302700,…	8.30447e-15
Cellular component	DNA packaging complex	GO:0044815	3	3.33067e-16	9.08801	127	619	854	37828	TraesCS1B02G192500,TraesCS6D02G046600,TraesCS1D02G039800,TraesCS3A02G134000,TraesCS1B02G376700,TraesCS6B02G049300,TraesCS3D02G088900,TraesCS1B02G480600,TraesCS6A02G040400,TraesCS2A02G397600,TraesCS6B02G116000,TraesCS2A02G312400,TraesCS6D02G046400,TraesCS4A02G030500,TraesCS7A02G204000,TraesCS2D02G395200,TraesCS6A02G040200,TraesCS1D02G233300,TraesCS4A02G260400,TraesCS6A02G086400,TraesCS6D02G046200,…	8.30447e-15
Cellular component	cytosolic part	GO:0044445	5	3.33067e-16	5.40843	100	819	854	37828	TraesCS7D02G291300,TraesCS5B02G468500,TraesCS1B02G274700,TraesCS2A02G094200,TraesCS2D02G109000,TraesCS4A02G208000,TraesCS5B02G226600,TraesCS4D02G140800,TraesCS5A02G288400,TraesCS6B02G425000,TraesCS4D02G260400,TraesCS5B02G112200,TraesCS5B02G442100,TraesCS3B02G370900,TraesCS1B02G248000,TraesCS6B02G225600,TraesCS2B02G109000,TraesCS1B02G318200,TraesCS2D02G430500,TraesCS4A02G166900,TraesCS2A02G296000,…	8.30447e-15
Cellular component	cell part	GO:0044464	2	3.33067e-16	1.1091	820	32749	854	37828	TraesCS5A02G552700,TraesCS2D02G557200,TraesCS6B02G173000,TraesCS1B02G192500,TraesCS1A02G262400,TraesCS2D02G492600,TraesCS6D02G185800,TraesCS5D02G462300,TraesCS1B02G297800,TraesCS7D02G291300,TraesCS3A02G206600,TraesCS6D02G046600,TraesCS3B02G189000,TraesCS6A02G101900,TraesCS4A02G063400,TraesCS2A02G233300,TraesCS2A02G272900,TraesCS6A02G042600,TraesCS5B02G468500,TraesCS5D02G167700,TraesCS4B02G186400,…	8.30447e-15
Cellular component	large ribosomal subunit	GO:0015934	6	4.44089e-16	4.61207	48	461	854	37828	TraesCS1B02G274700,TraesCS2A02G094200,TraesCS2D02G109000,TraesCS4A02G208000,TraesCS5B02G226600,TraesCS5A02G288400,TraesCS6B02G425000,TraesCS5B02G442100,TraesCS3B02G370900,TraesCS6B02G225600,TraesCS2B02G109000,TraesCS1B02G318200,TraesCS2D02G430500,TraesCS2A02G296000,TraesCS5A02G227800,TraesCS7B02G444400,TraesCS1D02G407500,TraesCS5D02G129200,TraesCS5D02G174700,TraesCS5B02G118400,TraesCS1D02G368700,…	7.54952e-15
Cellular component	small ribosomal subunit	GO:0015935	6	4.44089e-16	4.97841	39	347	854	37828	TraesCS7D02G291300,TraesCS5B02G468500,TraesCS4D02G260400,TraesCS5B02G112200,TraesCS6B02G338300,TraesCS2A02G163700,TraesCS5D02G442100,TraesCS2A02G066100,TraesCS4B02G190000,TraesCS5B02G448100,TraesCS2B02G078300,TraesCS5B02G437200,TraesCS2B02G443000,TraesCS4D02G191400,TraesCS6A02G192100,TraesCS2B02G293800,TraesCS7D02G313200,TraesCS3B02G388800,TraesCS2D02G170600,TraesCS2D02G421300,TraesCS5D02G451100,…	7.54952e-15
Cellular component	intracellular membrane-bounded organelle	GO:0043231	5	4.44089e-16	1.20501	664	24408	854	37828	TraesCS5A02G552700,TraesCS2D02G557200,TraesCS1B02G192500,TraesCS1A02G262400,TraesCS2D02G492600,TraesCS6D02G185800,TraesCS5D02G462300,TraesCS1B02G297800,TraesCS7D02G291300,TraesCS3A02G206600,TraesCS6D02G046600,TraesCS3B02G189000,TraesCS6A02G101900,TraesCS4A02G063400,TraesCS2A02G233300,TraesCS2A02G272900,TraesCS6A02G042600,TraesCS5B02G468500,TraesCS5D02G167700,TraesCS1D02G282900,TraesCS1D02G039800,…	7.54952e-15
Cellular component	nucleosome	GO:0000786	6	4.44089e-16	9.00425	124	610	854	37828	TraesCS1B02G192500,TraesCS6D02G046600,TraesCS1D02G039800,TraesCS3A02G134000,TraesCS1B02G376700,TraesCS6B02G049300,TraesCS3D02G088900,TraesCS1B02G480600,TraesCS6A02G040400,TraesCS2A02G397600,TraesCS6B02G116000,TraesCS2A02G312400,TraesCS6D02G046400,TraesCS4A02G030500,TraesCS2D02G395200,TraesCS6A02G040200,TraesCS1D02G233300,TraesCS4A02G260400,TraesCS6A02G086400,TraesCS6D02G046200,TraesCS7D02G477300,…	7.54952e-15
Cellular component	intracellular part	GO:0044424	3	4.44089e-16	1.17194	781	29519	854	37828	TraesCS5A02G552700,TraesCS2D02G557200,TraesCS6B02G173000,TraesCS1B02G192500,TraesCS1A02G262400,TraesCS2D02G492600,TraesCS6D02G185800,TraesCS5D02G462300,TraesCS1B02G297800,TraesCS7D02G291300,TraesCS3A02G206600,TraesCS6D02G046600,TraesCS3B02G189000,TraesCS6A02G101900,TraesCS4A02G063400,TraesCS2A02G233300,TraesCS2A02G272900,TraesCS6A02G042600,TraesCS5B02G468500,TraesCS5D02G167700,TraesCS1D02G282900,…	7.54952e-15
Cellular component	intracellular	GO:0005622	3	4.44089e-16	1.17194	781	29519	854	37828	TraesCS5A02G552700,TraesCS2D02G557200,TraesCS6B02G173000,TraesCS1B02G192500,TraesCS1A02G262400,TraesCS2D02G492600,TraesCS6D02G185800,TraesCS5D02G462300,TraesCS1B02G297800,TraesCS7D02G291300,TraesCS3A02G206600,TraesCS6D02G046600,TraesCS3B02G189000,TraesCS6A02G101900,TraesCS4A02G063400,TraesCS2A02G233300,TraesCS2A02G272900,TraesCS6A02G042600,TraesCS5B02G468500,TraesCS5D02G167700,TraesCS1D02G282900,…	7.54952e-15
Cellular component	membrane-bounded organelle	GO:0043227	3	5.55112e-16	1.19508	666	24685	854	37828	TraesCS5A02G552700,TraesCS2D02G557200,TraesCS1B02G192500,TraesCS1A02G262400,TraesCS2D02G492600,TraesCS6D02G185800,TraesCS5D02G462300,TraesCS1B02G297800,TraesCS7D02G291300,TraesCS3A02G206600,TraesCS6D02G046600,TraesCS3B02G189000,TraesCS6A02G101900,TraesCS4A02G063400,TraesCS2A02G233300,TraesCS2A02G272900,TraesCS6A02G042600,TraesCS5B02G468500,TraesCS5D02G167700,TraesCS1D02G282900,TraesCS1D02G039800,…	7.4147e-15
Cellular component	symplast	GO:0055044	2	5.55112e-16	3.7157	304	3624	854	37828	TraesCS6B02G173000,TraesCS1B02G192500,TraesCS1B02G297800,TraesCS7D02G291300,TraesCS6D02G046600,TraesCS6A02G101900,TraesCS4A02G063400,TraesCS6A02G042600,TraesCS5B02G468500,TraesCS5D02G186200,TraesCS6B02G049300,TraesCS3D02G088900,TraesCS1B02G274700,TraesCS4A02G363700,TraesCS6A02G040400,TraesCS5D02G417700,TraesCS2B02G148000,TraesCS2D02G145300,TraesCS3B02G226300,TraesCS6B02G116000,TraesCS4D02G066100,…	7.4147e-15
Cellular component	cell-cell junction	GO:0005911	3	5.55112e-16	3.7157	304	3624	854	37828	TraesCS6B02G173000,TraesCS1B02G192500,TraesCS1B02G297800,TraesCS7D02G291300,TraesCS6D02G046600,TraesCS6A02G101900,TraesCS4A02G063400,TraesCS6A02G042600,TraesCS5B02G468500,TraesCS5D02G186200,TraesCS6B02G049300,TraesCS3D02G088900,TraesCS1B02G274700,TraesCS4A02G363700,TraesCS6A02G040400,TraesCS5D02G417700,TraesCS2B02G148000,TraesCS2D02G145300,TraesCS3B02G226300,TraesCS6B02G116000,TraesCS4D02G066100,…	7.4147e-15
Cellular component	plasmodesma	GO:0009506	4	5.55112e-16	3.7157	304	3624	854	37828	TraesCS6B02G173000,TraesCS1B02G192500,TraesCS1B02G297800,TraesCS7D02G291300,TraesCS6D02G046600,TraesCS6A02G101900,TraesCS4A02G063400,TraesCS6A02G042600,TraesCS5B02G468500,TraesCS5D02G186200,TraesCS6B02G049300,TraesCS3D02G088900,TraesCS1B02G274700,TraesCS4A02G363700,TraesCS6A02G040400,TraesCS5D02G417700,TraesCS2B02G148000,TraesCS2D02G145300,TraesCS3B02G226300,TraesCS6B02G116000,TraesCS4D02G066100,…	7.4147e-15
Cellular component	cell junction	GO:0030054	2	5.55112e-16	3.7157	304	3624	854	37828	TraesCS6B02G173000,TraesCS1B02G192500,TraesCS1B02G297800,TraesCS7D02G291300,TraesCS6D02G046600,TraesCS6A02G101900,TraesCS4A02G063400,TraesCS6A02G042600,TraesCS5B02G468500,TraesCS5D02G186200,TraesCS6B02G049300,TraesCS3D02G088900,TraesCS1B02G274700,TraesCS4A02G363700,TraesCS6A02G040400,TraesCS5D02G417700,TraesCS2B02G148000,TraesCS2D02G145300,TraesCS3B02G226300,TraesCS6B02G116000,TraesCS4D02G066100,…	7.4147e-15
Cellular component	cell	GO:0005623	2	5.55112e-16	1.10873	820	32760	854	37828	TraesCS5A02G552700,TraesCS2D02G557200,TraesCS6B02G173000,TraesCS1B02G192500,TraesCS1A02G262400,TraesCS2D02G492600,TraesCS6D02G185800,TraesCS5D02G462300,TraesCS1B02G297800,TraesCS7D02G291300,TraesCS3A02G206600,TraesCS6D02G046600,TraesCS3B02G189000,TraesCS6A02G101900,TraesCS4A02G063400,TraesCS2A02G233300,TraesCS2A02G272900,TraesCS6A02G042600,TraesCS5B02G468500,TraesCS5D02G167700,TraesCS4B02G186400,…	7.4147e-15
Cellular component	nucleus	GO:0005634	6	6.66134e-16	2.18637	493	9988	854	37828	TraesCS5A02G552700,TraesCS1B02G192500,TraesCS1A02G262400,TraesCS2D02G492600,TraesCS6D02G185800,TraesCS5D02G462300,TraesCS1B02G297800,TraesCS7D02G291300,TraesCS6D02G046600,TraesCS4A02G063400,TraesCS2A02G233300,TraesCS6A02G042600,TraesCS5B02G468500,TraesCS5D02G167700,TraesCS1D02G039800,TraesCS6B02G049300,TraesCS3B02G385100,TraesCS3D02G088900,TraesCS7B02G190000,TraesCS1B02G274700,TraesCS2B02G024400,…	7.32747e-15
Cellular component	cytosolic small ribosomal subunit	GO:0022627	7	6.66134e-16	8.48204	36	188	854	37828	TraesCS7D02G291300,TraesCS5B02G468500,TraesCS4D02G260400,TraesCS5B02G112200,TraesCS2A02G163700,TraesCS5D02G442100,TraesCS2A02G066100,TraesCS4B02G190000,TraesCS5B02G448100,TraesCS2B02G078300,TraesCS5B02G437200,TraesCS2B02G443000,TraesCS4D02G191400,TraesCS2B02G293800,TraesCS7D02G313200,TraesCS3B02G388800,TraesCS2D02G170600,TraesCS2D02G421300,TraesCS5D02G451100,TraesCS3A02G107800,TraesCS2B02G194400,…	7.32747e-15
Cellular component	protein-DNA complex	GO:0032993	3	6.66134e-16	8.70579	125	636	854	37828	TraesCS1B02G192500,TraesCS6D02G046600,TraesCS1D02G039800,TraesCS3A02G134000,TraesCS1B02G376700,TraesCS6B02G049300,TraesCS3D02G088900,TraesCS1B02G480600,TraesCS6A02G040400,TraesCS2A02G397600,TraesCS6B02G116000,TraesCS2A02G312400,TraesCS6D02G046400,TraesCS4A02G030500,TraesCS2D02G395200,TraesCS6A02G040200,TraesCS1D02G233300,TraesCS4A02G260400,TraesCS6A02G086400,TraesCS6D02G046200,TraesCS7D02G477300,…	7.32747e-15
Cellular component	chromatin	GO:0000785	6	6.66134e-16	7.64889	134	776	854	37828	TraesCS1B02G192500,TraesCS6D02G046600,TraesCS1D02G039800,TraesCS3A02G134000,TraesCS1B02G376700,TraesCS6B02G049300,TraesCS3D02G088900,TraesCS1B02G480600,TraesCS6A02G040400,TraesCS2A02G397600,TraesCS6B02G116000,TraesCS2A02G312400,TraesCS6D02G046400,TraesCS4A02G030500,TraesCS2D02G395200,TraesCS6A02G040200,TraesCS1D02G233300,TraesCS4A02G260400,TraesCS6A02G086400,TraesCS6D02G046200,TraesCS7D02G477300,…	7.32747e-15
Cellular component	nuclear part	GO:0044428	5	6.66134e-16	4.2613	304	3160	854	37828	TraesCS5A02G552700,TraesCS1B02G192500,TraesCS1A02G262400,TraesCS1B02G297800,TraesCS7D02G291300,TraesCS6D02G046600,TraesCS4A02G063400,TraesCS6A02G042600,TraesCS5B02G468500,TraesCS6B02G049300,TraesCS3B02G385100,TraesCS3D02G088900,TraesCS1B02G274700,TraesCS2B02G024400,TraesCS4A02G363700,TraesCS6A02G040400,TraesCS6B02G315600,TraesCS6B02G393500,TraesCS5D02G417700,TraesCS2B02G148000,TraesCS2D02G145300,…	7.32747e-15
Cellular component	vacuolar part	GO:0044437	5	6.66134e-16	2.29112	111	2146	854	37828	TraesCS7D02G291300,TraesCS6A02G101900,TraesCS6A02G042600,TraesCS4A02G363700,TraesCS5D02G417700,TraesCS5B02G226600,TraesCS4D02G140800,TraesCS5A02G288400,TraesCS2A02G545600,TraesCS5D02G406800,TraesCS6A02G213700,TraesCS1B02G364500,TraesCS1A02G350200,TraesCS5A02G397100,TraesCS5B02G112200,TraesCS5D02G509700,TraesCS6D02G262700,TraesCS5D02G268000,TraesCS7A02G386100,TraesCS1A02G445700,TraesCS2D02G430500,…	7.32747e-15
Cellular component	ribosome	GO:0005840	6	7.77156e-16	3.09362	110	1575	854	37828	TraesCS7D02G291300,TraesCS5B02G468500,TraesCS1B02G274700,TraesCS2A02G094200,TraesCS2D02G109000,TraesCS4A02G208000,TraesCS5B02G226600,TraesCS4D02G140800,TraesCS5A02G288400,TraesCS6B02G425000,TraesCS4D02G260400,TraesCS5B02G112200,TraesCS5B02G442100,TraesCS3B02G370900,TraesCS1B02G248000,TraesCS6B02G225600,TraesCS2B02G109000,TraesCS1B02G318200,TraesCS2D02G430500,TraesCS4A02G166900,TraesCS2A02G296000,…	7.26641e-15
Cellular component	organelle lumen	GO:0043233	3	8.88178e-16	4.24006	282	2946	854	37828	TraesCS1B02G192500,TraesCS1A02G262400,TraesCS1B02G297800,TraesCS7D02G291300,TraesCS6D02G046600,TraesCS4A02G063400,TraesCS6A02G042600,TraesCS5B02G468500,TraesCS6B02G049300,TraesCS3B02G385100,TraesCS3D02G088900,TraesCS1B02G274700,TraesCS2B02G024400,TraesCS4A02G363700,TraesCS6A02G040400,TraesCS6B02G315600,TraesCS5D02G417700,TraesCS2B02G148000,TraesCS2D02G145300,TraesCS5B02G226600,TraesCS6B02G116000,…	8.10192e-15
Cellular component	membrane-enclosed lumen	GO:0031974	2	8.88178e-16	4.24006	282	2946	854	37828	TraesCS1B02G192500,TraesCS1A02G262400,TraesCS1B02G297800,TraesCS7D02G291300,TraesCS6D02G046600,TraesCS4A02G063400,TraesCS6A02G042600,TraesCS5B02G468500,TraesCS6B02G049300,TraesCS3B02G385100,TraesCS3D02G088900,TraesCS1B02G274700,TraesCS2B02G024400,TraesCS4A02G363700,TraesCS6A02G040400,TraesCS6B02G315600,TraesCS5D02G417700,TraesCS2B02G148000,TraesCS2D02G145300,TraesCS5B02G226600,TraesCS6B02G116000,…	8.10192e-15
Cellular component	plastid	GO:0009536	6	8.88178e-16	1.59238	295	8206	854	37828	TraesCS2D02G557200,TraesCS1B02G192500,TraesCS2D02G492600,TraesCS7D02G291300,TraesCS3A02G206600,TraesCS6D02G046600,TraesCS3B02G189000,TraesCS6A02G101900,TraesCS4A02G063400,TraesCS2A02G233300,TraesCS6A02G042600,TraesCS5B02G468500,TraesCS1D02G282900,TraesCS5D02G186200,TraesCS6B02G049300,TraesCS3D02G195000,TraesCS2B02G338900,TraesCS3D02G088900,TraesCS1B02G274700,TraesCS4A02G363700,TraesCS6A02G040400,…	8.10192e-15
Cellular component	intracellular organelle lumen	GO:0070013	4	8.88178e-16	4.24006	282	2946	854	37828	TraesCS1B02G192500,TraesCS1A02G262400,TraesCS1B02G297800,TraesCS7D02G291300,TraesCS6D02G046600,TraesCS4A02G063400,TraesCS6A02G042600,TraesCS5B02G468500,TraesCS6B02G049300,TraesCS3B02G385100,TraesCS3D02G088900,TraesCS1B02G274700,TraesCS2B02G024400,TraesCS4A02G363700,TraesCS6A02G040400,TraesCS6B02G315600,TraesCS5D02G417700,TraesCS2B02G148000,TraesCS2D02G145300,TraesCS5B02G226600,TraesCS6B02G116000,…	8.10192e-15
Cellular component	vacuolar membrane	GO:0005774	6	9.99201e-16	2.29433	111	2143	854	37828	TraesCS7D02G291300,TraesCS6A02G101900,TraesCS6A02G042600,TraesCS4A02G363700,TraesCS5D02G417700,TraesCS5B02G226600,TraesCS4D02G140800,TraesCS5A02G288400,TraesCS2A02G545600,TraesCS5D02G406800,TraesCS6A02G213700,TraesCS1B02G364500,TraesCS1A02G350200,TraesCS5A02G397100,TraesCS5B02G112200,TraesCS5D02G509700,TraesCS6D02G262700,TraesCS5D02G268000,TraesCS7A02G386100,TraesCS1A02G445700,TraesCS2D02G430500,…	8.30447e-15
Cellular component	chromosomal part	GO:0044427	5	9.99201e-16	6.3972	145	1004	854	37828	TraesCS1B02G192500,TraesCS6D02G046600,TraesCS1D02G039800,TraesCS3A02G134000,TraesCS1B02G376700,TraesCS6B02G049300,TraesCS3D02G088900,TraesCS1B02G480600,TraesCS6A02G040400,TraesCS2A02G397600,TraesCS6B02G116000,TraesCS2A02G312400,TraesCS6D02G046400,TraesCS4A02G030500,TraesCS7A02G204000,TraesCS2D02G395200,TraesCS6A02G040200,TraesCS1D02G233300,TraesCS4A02G260400,TraesCS6A02G086400,TraesCS6D02G046200,…	8.30447e-15
Cellular component	intracellular ribonucleoprotein complex	GO:0030529	4	1.11022e-15	2.71471	120	1958	854	37828	TraesCS7D02G291300,TraesCS5B02G468500,TraesCS5D02G167700,TraesCS1B02G274700,TraesCS2A02G094200,TraesCS2D02G109000,TraesCS4A02G208000,TraesCS5B02G226600,TraesCS4D02G140800,TraesCS5A02G288400,TraesCS6B02G425000,TraesCS4D02G260400,TraesCS5B02G112200,TraesCS5B02G442100,TraesCS3B02G370900,TraesCS1B02G248000,TraesCS6B02G225600,TraesCS2B02G109000,TraesCS1B02G318200,TraesCS2D02G430500,TraesCS4A02G166900,…	8.83454e-15
Cellular component	chloroplast thylakoid	GO:0009534	7	8.37108e-14	2.30136	93	1790	854	37828	TraesCS1B02G192500,TraesCS6D02G046600,TraesCS1D02G282900,TraesCS6B02G049300,TraesCS3D02G088900,TraesCS6A02G040400,TraesCS6B02G116000,TraesCS2A02G312400,TraesCS6D02G046400,TraesCS4A02G030500,TraesCS6A02G040200,TraesCS1D02G233300,TraesCS4A02G260400,TraesCS6A02G086400,TraesCS6D02G046200,TraesCS5A02G152400,TraesCS7D02G477300,TraesCS7A02G386100,TraesCS2A02G287300,TraesCSU02G081100,TraesCS5A02G051900,T…	6.52247e-13
Cellular component	plastid thylakoid	GO:0031976	6	1.01585e-13	2.29368	93	1796	854	37828	TraesCS1B02G192500,TraesCS6D02G046600,TraesCS1D02G282900,TraesCS6B02G049300,TraesCS3D02G088900,TraesCS6A02G040400,TraesCS6B02G116000,TraesCS2A02G312400,TraesCS6D02G046400,TraesCS4A02G030500,TraesCS6A02G040200,TraesCS1D02G233300,TraesCS4A02G260400,TraesCS6A02G086400,TraesCS6D02G046200,TraesCS5A02G152400,TraesCS7D02G477300,TraesCS7A02G386100,TraesCS2A02G287300,TraesCSU02G081100,TraesCS5A02G051900,T…	7.75366e-13
Cellular component	whole membrane	GO:0098805	3	1.1402e-13	2.02723	120	2622	854	37828	TraesCS7D02G291300,TraesCS6A02G101900,TraesCS6A02G042600,TraesCS4A02G363700,TraesCS5D02G417700,TraesCS5B02G226600,TraesCS4D02G140800,TraesCS5A02G288400,TraesCS2A02G545600,TraesCS5D02G406800,TraesCS6A02G213700,TraesCS1B02G364500,TraesCS1A02G350200,TraesCS5A02G397100,TraesCS5D02G158800,TraesCS5B02G112200,TraesCS5A02G448400,TraesCS5D02G509700,TraesCS6D02G262700,TraesCS5D02G268000,TraesCS7A02G386100,…	8.52869e-13
Cellular component	cytoplasmic part	GO:0044444	4	2.19047e-13	1.21232	586	21411	854	37828	TraesCS2D02G557200,TraesCS6B02G173000,TraesCS1B02G192500,TraesCS1A02G262400,TraesCS2D02G492600,TraesCS7D02G291300,TraesCS3A02G206600,TraesCS6D02G046600,TraesCS3B02G189000,TraesCS6A02G101900,TraesCS4A02G063400,TraesCS2A02G233300,TraesCS2A02G272900,TraesCS6A02G042600,TraesCS5B02G468500,TraesCS5D02G167700,TraesCS1D02G282900,TraesCS5D02G186200,TraesCS6B02G049300,TraesCS3D02G195000,TraesCS2B02G338900,…	1.60634e-12
Cellular component	chloroplast stroma	GO:0009570	7	5.09259e-13	2.03552	113	2459	854	37828	TraesCS1B02G192500,TraesCS3A02G206600,TraesCS6D02G046600,TraesCS6B02G049300,TraesCS3D02G088900,TraesCS6A02G040400,TraesCS5D02G417700,TraesCS6B02G116000,TraesCS2A02G312400,TraesCS6D02G046400,TraesCS4A02G030500,TraesCS1B02G364500,TraesCS1A02G350200,TraesCS6A02G040200,TraesCS1D02G233300,TraesCS4A02G260400,TraesCS6A02G086400,TraesCS1A02G411900,TraesCS6D02G046200,TraesCS5A02G152400,TraesCS7D02G477300,…	3.66275e-12
Cellular component	cytoplasm	GO:0005737	4	7.59059e-13	1.18854	618	23032	854	37828	TraesCS2D02G557200,TraesCS6B02G173000,TraesCS1B02G192500,TraesCS1A02G262400,TraesCS2D02G492600,TraesCS6D02G185800,TraesCS7D02G291300,TraesCS3A02G206600,TraesCS6D02G046600,TraesCS3B02G189000,TraesCS6A02G101900,TraesCS4A02G063400,TraesCS2A02G233300,TraesCS2A02G272900,TraesCS6A02G042600,TraesCS5B02G468500,TraesCS5D02G167700,TraesCS1D02G282900,TraesCS5D02G186200,TraesCS6B02G049300,TraesCS3D02G195000,…	5.35638e-12
Cellular component	thylakoid	GO:0009579	4	1.79023e-12	2.01925	110	2413	854	37828	TraesCS1B02G192500,TraesCS6D02G046600,TraesCS1D02G282900,TraesCS6B02G049300,TraesCS3D02G088900,TraesCS6A02G040400,TraesCS6B02G116000,TraesCS2A02G312400,TraesCS6D02G046400,TraesCS4A02G030500,TraesCS6A02G040200,TraesCS1D02G233300,TraesCS4A02G260400,TraesCS6A02G086400,TraesCS6D02G046200,TraesCS5A02G152400,TraesCS7D02G477300,TraesCS7A02G386100,TraesCS2A02G287300,TraesCSU02G081100,TraesCS5A02G051900,T…	1.2399e-11
Cellular component	bounding membrane of organelle	GO:0098588	4	2.32503e-12	1.93143	121	2775	854	37828	TraesCS7D02G291300,TraesCS6A02G101900,TraesCS6A02G042600,TraesCS4A02G363700,TraesCS5D02G417700,TraesCS5B02G226600,TraesCS4D02G140800,TraesCS5A02G288400,TraesCS2A02G545600,TraesCS5D02G406800,TraesCS6A02G213700,TraesCS1B02G364500,TraesCS1A02G350200,TraesCS5A02G397100,TraesCS5D02G158800,TraesCS5B02G112200,TraesCS5A02G448400,TraesCS5D02G509700,TraesCS6D02G262700,TraesCS5D02G268000,TraesCS7A02G386100,…	1.58102e-11
Cellular component	plastid stroma	GO:0009532	6	6.04783e-12	1.95751	113	2557	854	37828	TraesCS1B02G192500,TraesCS3A02G206600,TraesCS6D02G046600,TraesCS6B02G049300,TraesCS3D02G088900,TraesCS6A02G040400,TraesCS5D02G417700,TraesCS6B02G116000,TraesCS2A02G312400,TraesCS6D02G046400,TraesCS4A02G030500,TraesCS1B02G364500,TraesCS1A02G350200,TraesCS6A02G040200,TraesCS1D02G233300,TraesCS4A02G260400,TraesCS6A02G086400,TraesCS1A02G411900,TraesCS6D02G046200,TraesCS5A02G152400,TraesCS7D02G477300,…	4.03909e-11
Cellular component	tubulin complex	GO:0045298	6	2.98491e-11	29.5301	8	12	854	37828	TraesCS5D02G417700,TraesCS1B02G364500,TraesCS1A02G350200,TraesCS1B02G320800,TraesCS4D02G057000,TraesCS4A02G257800,TraesCS1D02G353100,TraesCS5A02G407800,	1.95852e-10
Cellular component	cell wall	GO:0005618	4	3.83052e-10	1.9225	99	2281	854	37828	TraesCS6A02G101900,TraesCS6A02G042600,TraesCS5B02G468500,TraesCS1B02G274700,TraesCS5D02G417700,TraesCS2B02G148000,TraesCS4D02G140800,TraesCS5B02G091800,TraesCS4B02G268400,TraesCS6A02G213700,TraesCS1B02G364500,TraesCS1A02G350200,TraesCS4A02G085400,TraesCS4D02G260400,TraesCS7D02G360200,TraesCS5B02G112200,TraesCS5B02G442100,TraesCS1A02G411900,TraesCS6D02G262700,TraesCS5D02G268000,TraesCS1A02G445700,…	2.47003e-09
Cellular component	external encapsulating structure	GO:0030312	3	5.05986e-10	1.91243	99	2293	854	37828	TraesCS6A02G101900,TraesCS6A02G042600,TraesCS5B02G468500,TraesCS1B02G274700,TraesCS5D02G417700,TraesCS2B02G148000,TraesCS4D02G140800,TraesCS5B02G091800,TraesCS4B02G268400,TraesCS6A02G213700,TraesCS1B02G364500,TraesCS1A02G350200,TraesCS4A02G085400,TraesCS4D02G260400,TraesCS7D02G360200,TraesCS5B02G112200,TraesCS5B02G442100,TraesCS1A02G411900,TraesCS6D02G262700,TraesCS5D02G268000,TraesCS1A02G445700,…	3.20744e-09
Cellular component	vacuole	GO:0005773	6	1.77056e-09	1.65913	139	3711	854	37828	TraesCS7D02G291300,TraesCS6A02G101900,TraesCS6A02G042600,TraesCS1B02G274700,TraesCS4A02G363700,TraesCS5D02G417700,TraesCS5B02G226600,TraesCS4D02G140800,TraesCS5A02G288400,TraesCS2A02G545600,TraesCS5D02G406800,TraesCS6A02G213700,TraesCS1B02G364500,TraesCS1A02G350200,TraesCS5A02G397100,TraesCS2B02G435400,TraesCS7D02G360200,TraesCS5B02G112200,TraesCS5B02G442100,TraesCS5D02G509700,TraesCS6D02G262700,…	1.10365e-08
Cellular component	cell periphery	GO:0071944	3	1.18477e-08	1.36372	264	8575	854	37828	TraesCS6B02G173000,TraesCS1A02G262400,TraesCS2D02G492600,TraesCS6A02G101900,TraesCS4A02G063400,TraesCS6A02G042600,TraesCS5B02G468500,TraesCS4B02G186400,TraesCS5D02G186200,TraesCS3B02G385100,TraesCS7B02G190000,TraesCS1B02G274700,TraesCS4A02G363700,TraesCS6B02G302700,TraesCS5D02G417700,TraesCS2B02G148000,TraesCS4D02G066100,TraesCS4D02G140800,TraesCS5B02G091800,TraesCS4B02G268400,TraesCS5D02G167500,…	7.26401e-08
Cellular component	plasma membrane	GO:0005886	3	1.18961e-08	1.41841	223	6964	854	37828	TraesCS6B02G173000,TraesCS1A02G262400,TraesCS2D02G492600,TraesCS6A02G101900,TraesCS4A02G063400,TraesCS6A02G042600,TraesCS5B02G468500,TraesCS4B02G186400,TraesCS5D02G186200,TraesCS3B02G385100,TraesCS1B02G274700,TraesCS4A02G363700,TraesCS6B02G302700,TraesCS5D02G417700,TraesCS4D02G066100,TraesCS4D02G140800,TraesCS5D02G406800,TraesCS6A02G213700,TraesCS1B02G364500,TraesCS1A02G350200,TraesCS5A02G397100,…	7.17603e-08
Cellular component	microtubule	GO:0005874	7	4.30767e-08	4.01025	22	243	854	37828	TraesCS2A02G233300,TraesCS7B02G190000,TraesCS1D02G258800,TraesCS5D02G417700,TraesCS5D02G167500,TraesCS1B02G364500,TraesCS1A02G350200,TraesCS1D02G309200,TraesCS1A02G142800,TraesCS7A02G223100,TraesCS6D02G130500,TraesCS1A02G095000,TraesCS7D02G224800,TraesCS3A02G264600,TraesCS1B02G320800,TraesCS1A02G258800,TraesCS4D02G057000,TraesCS7D02G454200,TraesCS4A02G257800,TraesCS1D02G353100,TraesCS3A02G333300,…	2.55725e-07
Cellular component	polymeric cytoskeletal fiber	GO:0099513	6	2.11303e-07	3.6635	22	266	854	37828	TraesCS2A02G233300,TraesCS7B02G190000,TraesCS1D02G258800,TraesCS5D02G417700,TraesCS5D02G167500,TraesCS1B02G364500,TraesCS1A02G350200,TraesCS1D02G309200,TraesCS1A02G142800,TraesCS7A02G223100,TraesCS6D02G130500,TraesCS1A02G095000,TraesCS7D02G224800,TraesCS3A02G264600,TraesCS1B02G320800,TraesCS1A02G258800,TraesCS4D02G057000,TraesCS7D02G454200,TraesCS4A02G257800,TraesCS1D02G353100,TraesCS3A02G333300,…	1.2348e-06
Cellular component	supramolecular fiber	GO:0099512	4	2.11303e-07	3.6635	22	266	854	37828	TraesCS2A02G233300,TraesCS7B02G190000,TraesCS1D02G258800,TraesCS5D02G417700,TraesCS5D02G167500,TraesCS1B02G364500,TraesCS1A02G350200,TraesCS1D02G309200,TraesCS1A02G142800,TraesCS7A02G223100,TraesCS6D02G130500,TraesCS1A02G095000,TraesCS7D02G224800,TraesCS3A02G264600,TraesCS1B02G320800,TraesCS1A02G258800,TraesCS4D02G057000,TraesCS7D02G454200,TraesCS4A02G257800,TraesCS1D02G353100,TraesCS3A02G333300,…	1.2348e-06
Cellular component	supramolecular polymer	GO:0099081	3	2.11303e-07	3.6635	22	266	854	37828	TraesCS2A02G233300,TraesCS7B02G190000,TraesCS1D02G258800,TraesCS5D02G417700,TraesCS5D02G167500,TraesCS1B02G364500,TraesCS1A02G350200,TraesCS1D02G309200,TraesCS1A02G142800,TraesCS7A02G223100,TraesCS6D02G130500,TraesCS1A02G095000,TraesCS7D02G224800,TraesCS3A02G264600,TraesCS1B02G320800,TraesCS1A02G258800,TraesCS4D02G057000,TraesCS7D02G454200,TraesCS4A02G257800,TraesCS1D02G353100,TraesCS3A02G333300,…	1.2348e-06
Cellular component	supramolecular complex	GO:0099080	2	2.11303e-07	3.6635	22	266	854	37828	TraesCS2A02G233300,TraesCS7B02G190000,TraesCS1D02G258800,TraesCS5D02G417700,TraesCS5D02G167500,TraesCS1B02G364500,TraesCS1A02G350200,TraesCS1D02G309200,TraesCS1A02G142800,TraesCS7A02G223100,TraesCS6D02G130500,TraesCS1A02G095000,TraesCS7D02G224800,TraesCS3A02G264600,TraesCS1B02G320800,TraesCS1A02G258800,TraesCS4D02G057000,TraesCS7D02G454200,TraesCS4A02G257800,TraesCS1D02G353100,TraesCS3A02G333300,…	1.2348e-06
Cellular component	organelle subcompartment	GO:0031984	5	2.86506e-07	1.60369	116	3204	854	37828	TraesCS1B02G192500,TraesCS6D02G046600,TraesCS1D02G282900,TraesCS6B02G049300,TraesCS5D02G128300,TraesCS3D02G088900,TraesCS6A02G040400,TraesCS6B02G116000,TraesCS5D02G131700,TraesCS2A02G312400,TraesCS6D02G046400,TraesCS4A02G030500,TraesCS6A02G040200,TraesCS1D02G233300,TraesCS4A02G260400,TraesCS6A02G086400,TraesCS6D02G364100,TraesCS6D02G046200,TraesCS5A02G152400,TraesCS7D02G477300,TraesCS7A02G386100,…	1.57578e-06
Cellular component	organelle membrane	GO:0031090	3	1.10941e-06	1.49705	136	4024	854	37828	TraesCS7D02G291300,TraesCS6A02G101900,TraesCS6A02G042600,TraesCS4A02G363700,TraesCS6B02G302700,TraesCS5D02G417700,TraesCS5B02G226600,TraesCS4D02G140800,TraesCS5A02G288400,TraesCS5D02G131700,TraesCS2A02G545600,TraesCS5D02G406800,TraesCS6A02G213700,TraesCS1B02G364500,TraesCS1A02G350200,TraesCS5A02G397100,TraesCS5A02G066100,TraesCS5D02G158800,TraesCS5B02G112200,TraesCS5A02G448400,TraesCS5D02G509700,…	6.0133e-06
Cellular component	chloroplast part	GO:0044434	6	5.14272e-06	1.43045	146	4521	854	37828	TraesCS1B02G192500,TraesCS2D02G492600,TraesCS3A02G206600,TraesCS6D02G046600,TraesCS2A02G233300,TraesCS1D02G282900,TraesCS6B02G049300,TraesCS3D02G195000,TraesCS3D02G088900,TraesCS6A02G040400,TraesCS5D02G417700,TraesCS6B02G116000,TraesCS2A02G312400,TraesCS6D02G046400,TraesCS4A02G030500,TraesCS6B02G028600,TraesCS1B02G364500,TraesCS1A02G350200,TraesCS6A02G040200,TraesCS1D02G233300,TraesCS4A02G260400,…	2.74768e-05
Cellular component	plastid part	GO:0044435	5	2.02121e-05	1.39317	146	4642	854	37828	TraesCS1B02G192500,TraesCS2D02G492600,TraesCS3A02G206600,TraesCS6D02G046600,TraesCS2A02G233300,TraesCS1D02G282900,TraesCS6B02G049300,TraesCS3D02G195000,TraesCS3D02G088900,TraesCS6A02G040400,TraesCS5D02G417700,TraesCS6B02G116000,TraesCS2A02G312400,TraesCS6D02G046400,TraesCS4A02G030500,TraesCS6B02G028600,TraesCS1B02G364500,TraesCS1A02G350200,TraesCS6A02G040200,TraesCS1D02G233300,TraesCS4A02G260400,…	0.00010647
Cellular component	nuclear periphery	GO:0034399	6	3.20487e-05	9.4918	6	28	854	37828	TraesCS6B02G303400,TraesCS5A02G479300,TraesCS1D02G438000,TraesCS6D02G256200,TraesCS5B02G492500,TraesCS1A02G428700,	0.000166475
Cellular component	perinuclear region of cytoplasm	GO:0048471	5	3.96395e-05	9.1645	6	29	854	37828	TraesCS3B02G321000,TraesCS1D02G355800,TraesCS1A02G354700,TraesCS3D02G286500,TraesCS1B02G367100,TraesCS1A02G433000,	0.000203084
Cellular component	protein complex	GO:0043234	3	4.49281e-05	1.43004	119	3686	854	37828	TraesCS5A02G552700,TraesCS2D02G492600,TraesCS4A02G063400,TraesCS6A02G042600,TraesCS6B02G302700,TraesCS6B02G393500,TraesCS5D02G417700,TraesCS2D02G145300,TraesCS5D02G131700,TraesCS1B02G364500,TraesCS1A02G350200,TraesCS7A02G204000,TraesCS5A02G066100,TraesCS5D02G158800,TraesCS5A02G448400,TraesCS6A02G179300,TraesCS1B02G146200,TraesCS6B02G151600,TraesCS1D02G298400,TraesCS1B02G248000,TraesCS7B02G289500,…	0.000227069
Cellular component	microtubule cytoskeleton	GO:0015630	7	0.000104927	2.27603	26	506	854	37828	TraesCS2D02G492600,TraesCS2A02G233300,TraesCS7B02G190000,TraesCS1D02G258800,TraesCS5D02G417700,TraesCS5D02G167500,TraesCS1B02G364500,TraesCS1A02G350200,TraesCS1D02G309200,TraesCS1A02G142800,TraesCS1D02G438000,TraesCS7A02G223100,TraesCS6D02G130500,TraesCS1A02G095000,TraesCS4B02G268200,TraesCS7D02G224800,TraesCS3A02G264600,TraesCS1B02G320800,TraesCS1A02G258800,TraesCS4D02G057000,TraesCS1A02G428700,…	0.000516352
Cellular component	nuclear dicing body	GO:0010445	8	0.000211549	8.85902	5	25	854	37828	TraesCS5D02G143500,TraesCS6A02G065400,TraesCS5A02G516000,TraesCS2A02G009400,TraesCS6B02G088500,	0.00102752
Cellular component	cytoskeletal part	GO:0044430	5	0.000431336	2.04439	27	585	854	37828	TraesCS2D02G492600,TraesCS2A02G233300,TraesCS7B02G190000,TraesCS1D02G258800,TraesCS5D02G417700,TraesCS5D02G167500,TraesCS1B02G364500,TraesCS1A02G350200,TraesCS1D02G309200,TraesCS1A02G142800,TraesCS1D02G438000,TraesCS7A02G223100,TraesCS6D02G130500,TraesCS1A02G095000,TraesCS4B02G268200,TraesCS7D02G224800,TraesCS3A02G264600,TraesCS1B02G320800,TraesCS1A02G258800,TraesCS4D02G057000,TraesCS1A02G428700,…	0.0019916
Cellular component	eukaryotic translation initiation factor 3 complex	GO:0005852	5	0.00152987	4.13421	7	75	854	37828	TraesCS5A02G220000,TraesCS5D02G449900,TraesCS5A02G442500,TraesCS5D02G416000,TraesCS5D02G228100,TraesCS5B02G446600,TraesCS5B02G260000,	0.00689363
Cellular component	Golgi stack	GO:0005795	7	0.00198217	5.53689	5	40	854	37828	TraesCS5D02G128300,TraesCS4A02G166900,TraesCS1A02G095000,TraesCS4B02G096600,TraesCS7B02G181400,	0.00882537
Cellular component	cytoskeleton	GO:0005856	6	0.00242863	1.81482	27	659	854	37828	TraesCS2D02G492600,TraesCS2A02G233300,TraesCS7B02G190000,TraesCS1D02G258800,TraesCS5D02G417700,TraesCS5D02G167500,TraesCS1B02G364500,TraesCS1A02G350200,TraesCS1D02G309200,TraesCS1A02G142800,TraesCS1D02G438000,TraesCS7A02G223100,TraesCS6D02G130500,TraesCS1A02G095000,TraesCS4B02G268200,TraesCS7D02G224800,TraesCS3A02G264600,TraesCS1B02G320800,TraesCS1A02G258800,TraesCS4D02G057000,TraesCS1A02G428700,…	0.010686
Cellular component	nuclear body	GO:0016604	7	0.00447652	2.32192	13	248	854	37828	TraesCS6B02G151600,TraesCS5D02G143500,TraesCS6D02G113900,TraesCS6B02G151900,TraesCS6A02G123800,TraesCS6A02G065400,TraesCS6D02G401900,TraesCS6A02G123400,TraesCS5A02G516000,TraesCS2A02G009400,TraesCS7A02G338200,TraesCS6B02G088500,TraesCS6B02G472700,	0.0192439
Cellular component	chromocenter	GO:0010369	7	0.00547121	3.29857	7	94	854	37828	TraesCS3A02G134000,TraesCS1B02G376700,TraesCS3D02G150300,TraesCS2D02G497800,TraesCS1A02G005700,TraesCS1D02G002400,TraesCS1D02G366600,	0.0222416
Cellular component	plasma membrane protein complex	GO:0098797	5	0.0126082	3.12671	6	85	854	37828	TraesCS5D02G158800,TraesCS7A02G555700,TraesCS5A02G153500,TraesCS5B02G152300,TraesCS7D02G026700,TraesCS6B02G468200,	0.0481169
Biological process	sister chromatid segregation	GO:0000819	6	0	10.606	26	149	862	52393	TraesCS5D02G401100,TraesCS4A02G158700,TraesCS7A02G204000,TraesCS1A02G314100,TraesCS6B02G236700,TraesCS1D02G314600,TraesCS1D02G438000,TraesCS7A02G295800,TraesCS2A02G129900,TraesCS2D02G497800,TraesCS2A02G356300,TraesCS3D02G391700,TraesCS3B02G112900,TraesCS3D02G097700,TraesCS2D02G132100,TraesCS7A02G215200,TraesCS3A02G397800,TraesCS6D02G191700,TraesCS1A02G428700,TraesCS6B02G341400,TraesCS7D02G217100,…	0
Biological process	organonitrogen compound biosynthetic process	GO:1901566	5	0	2.02386	156	4685	862	52393	TraesCS7D02G291300,TraesCS2A02G272900,TraesCS5B02G468500,TraesCS1B02G274700,TraesCS2A02G094200,TraesCS6B02G302700,TraesCS2D02G109000,TraesCS4A02G208000,TraesCS2D02G080900,TraesCS5B02G226600,TraesCS5D02G131700,TraesCS7B02G214300,TraesCS6B02G425000,TraesCS4D02G260400,TraesCS7D02G360200,TraesCS5B02G112200,TraesCS5B02G442100,TraesCS1A02G411900,TraesCS5A02G442200,TraesCS6B02G225600,TraesCS5B02G220000,…	0
Biological process	DNA conformation change	GO:0071103	6	0	16.4054	61	226	862	52393	TraesCS1A02G262400,TraesCS6D02G185800,TraesCS1B02G480600,TraesCS6B02G393500,TraesCS2A02G397600,TraesCS7A02G204000,TraesCS2D02G395200,TraesCS1B02G146200,TraesCS1A02G314100,TraesCS1D02G298400,TraesCS2D02G395400,TraesCS1A02G299500,TraesCS1D02G314600,TraesCS3A02G200400,TraesCS1A02G445900,TraesCS5D02G100800,TraesCS1B02G309300,TraesCS6A02G202200,TraesCS5D02G341200,TraesCS3D02G203400,TraesCS1A02G129400,…	0
Biological process	cellular nitrogen compound metabolic process	GO:0034641	4	0	1.54773	358	14059	862	52393	TraesCS5A02G552700,TraesCS1A02G262400,TraesCS6D02G185800,TraesCS7D02G291300,TraesCS2A02G272900,TraesCS5B02G468500,TraesCS5D02G167700,TraesCS7A02G296100,TraesCS6D02G285400,TraesCS1B02G274700,TraesCS1B02G480600,TraesCS4A02G209100,TraesCS2A02G094200,TraesCS6B02G302700,TraesCS6B02G315600,TraesCS6B02G393500,TraesCS2D02G109000,TraesCS4A02G208000,TraesCS2D02G080900,TraesCS5D02G401100,TraesCS5B02G226600,…	0
Biological process	nucleosome organization	GO:0034728	6	0	11.1965	21	114	862	52393	TraesCS6D02G185800,TraesCS1B02G480600,TraesCS2A02G397600,TraesCS2D02G395200,TraesCS2D02G395400,TraesCS1A02G445900,TraesCS6A02G202200,TraesCS5D02G341200,TraesCS5B02G335500,TraesCS1D02G099600,TraesCS5B02G448500,TraesCS5A02G336500,TraesCS5A02G443800,TraesCS5D02G451300,TraesCS2B02G415700,TraesCS5D02G452000,TraesCS5A02G444300,TraesCS5B02G449000,TraesCS5B02G448200,TraesCS2B02G415900,TraesCS5A02G443900,	0
Biological process	peptide biosynthetic process	GO:0043043	7	0	3.49376	131	2279	862	52393	TraesCS7D02G291300,TraesCS5B02G468500,TraesCS1B02G274700,TraesCS2A02G094200,TraesCS2D02G109000,TraesCS4A02G208000,TraesCS2D02G080900,TraesCS5B02G226600,TraesCS6B02G425000,TraesCS4D02G260400,TraesCS7D02G360200,TraesCS5B02G112200,TraesCS5B02G442100,TraesCS5A02G442200,TraesCS6B02G225600,TraesCS2B02G109000,TraesCS5D02G423300,TraesCS2A02G296000,TraesCS6B02G338300,TraesCS5A02G227800,TraesCS7D02G506300,…	0
Biological process	chromosome organization	GO:0051276	5	0	5.87727	120	1241	862	52393	TraesCS1A02G262400,TraesCS6D02G185800,TraesCS1B02G297800,TraesCS2B02G024400,TraesCS1B02G480600,TraesCS6B02G393500,TraesCS2A02G397600,TraesCS5D02G401100,TraesCS4A02G158700,TraesCS7A02G204000,TraesCS2D02G395200,TraesCS7D02G289200,TraesCS1B02G146200,TraesCS6B02G151600,TraesCS1A02G314100,TraesCS1D02G298400,TraesCS7B02G289500,TraesCS2D02G395400,TraesCS1B02G086600,TraesCS6B02G236700,TraesCS2D02G245500,…	0
Biological process	DNA metabolic process	GO:0006259	7	0	2.88077	81	1709	862	52393	TraesCS6D02G185800,TraesCS6B02G393500,TraesCS5D02G401100,TraesCS1D02G277100,TraesCS4A02G058000,TraesCS1A02G329600,TraesCS1B02G146200,TraesCS1D02G298400,TraesCS7B02G289500,TraesCS2A02G235900,TraesCS4D02G246300,TraesCS1A02G299500,TraesCS3A02G200400,TraesCS6D02G113900,TraesCS5D02G100800,TraesCS1B02G309300,TraesCS6A02G202200,TraesCS7A02G131200,TraesCS5D02G341200,TraesCS3D02G203400,TraesCS1A02G129400,…	0
Biological process	DNA unwinding involved in DNA replication	GO:0006268	9	0	57.404	17	18	862	52393	TraesCS6B02G393500,TraesCS1B02G146200,TraesCS1D02G298400,TraesCS1A02G299500,TraesCS3A02G200400,TraesCS5D02G100800,TraesCS1B02G309300,TraesCS3D02G203400,TraesCS1A02G129400,TraesCS5B02G094600,TraesCS6A02G360600,TraesCS3B02G224600,TraesCS6D02G344100,TraesCS1D02G264100,TraesCS1B02G274600,TraesCS1A02G264000,TraesCS5A02G088400,	0
Biological process	DNA replication initiation	GO:0006270	8	0	24.0296	17	43	862	52393	TraesCS6B02G393500,TraesCS1B02G146200,TraesCS1D02G298400,TraesCS1A02G299500,TraesCS3A02G200400,TraesCS5D02G100800,TraesCS1B02G309300,TraesCS3D02G203400,TraesCS1A02G129400,TraesCS5B02G094600,TraesCS6A02G360600,TraesCS3B02G224600,TraesCS6D02G344100,TraesCS1D02G264100,TraesCS1B02G274600,TraesCS1A02G264000,TraesCS5A02G088400,	0
Biological process	cellular component organization or biogenesis	GO:0071840	2	0	1.97805	235	7221	862	52393	TraesCSU02G118100,TraesCS6B02G173000,TraesCS1A02G262400,TraesCS6D02G185800,TraesCS1B02G297800,TraesCS2A02G233300,TraesCS2A02G272900,TraesCS6A02G042600,TraesCS5D02G167700,TraesCS5D02G186200,TraesCS7B02G190000,TraesCS2B02G024400,TraesCS1B02G480600,TraesCS6B02G315600,TraesCS6B02G393500,TraesCS5D02G417700,TraesCS2A02G397600,TraesCS5D02G401100,TraesCS4D02G066100,TraesCS5A02G288400,TraesCS5B02G091800,T…	0
Biological process	DNA packaging	GO:0006323	7	0	13.7533	31	137	862	52393	TraesCS6D02G185800,TraesCS1B02G480600,TraesCS2A02G397600,TraesCS7A02G204000,TraesCS2D02G395200,TraesCS1A02G314100,TraesCS2D02G395400,TraesCS1D02G314600,TraesCS1A02G445900,TraesCS6A02G202200,TraesCS5D02G341200,TraesCS2A02G129900,TraesCS5B02G335500,TraesCS1D02G099600,TraesCS1A02G005700,TraesCS5B02G448500,TraesCS5A02G336500,TraesCS5A02G443800,TraesCS1D02G002400,TraesCS2D02G132100,TraesCS5D02G451300,…	0
Biological process	chromatin organization	GO:0006325	4	0	4.64615	61	798	862	52393	TraesCS6D02G185800,TraesCS1B02G297800,TraesCS1B02G480600,TraesCS2A02G397600,TraesCS2D02G395200,TraesCS7D02G289200,TraesCS6B02G151600,TraesCS7B02G289500,TraesCS2D02G395400,TraesCS1B02G086600,TraesCS2D02G245500,TraesCS1A02G445900,TraesCS1A02G288400,TraesCS6A02G202200,TraesCS7A02G552400,TraesCS5D02G341200,TraesCS2B02G260300,TraesCS7D02G538400,TraesCS6B02G189000,TraesCS5B02G335500,TraesCS1D02G099600,…	0
Biological process	chromatin assembly or disassembly	GO:0006333	5	0	13.5626	27	121	862	52393	TraesCS6D02G185800,TraesCS1B02G480600,TraesCS2A02G397600,TraesCS2D02G395200,TraesCS2D02G395400,TraesCS1A02G445900,TraesCS6A02G202200,TraesCS7A02G552400,TraesCS5D02G341200,TraesCS7D02G538400,TraesCS5B02G335500,TraesCS1D02G099600,TraesCS1A02G005700,TraesCS5B02G448500,TraesCSU02G099700,TraesCS5A02G336500,TraesCS5A02G443800,TraesCS1D02G002400,TraesCS5D02G451300,TraesCS5A02G352100,TraesCS2B02G415700,T…	0
Biological process	nucleosome assembly	GO:0006334	8	0	12.9321	20	94	862	52393	TraesCS6D02G185800,TraesCS1B02G480600,TraesCS2A02G397600,TraesCS2D02G395200,TraesCS2D02G395400,TraesCS1A02G445900,TraesCS6A02G202200,TraesCS5D02G341200,TraesCS5B02G335500,TraesCS5B02G448500,TraesCS5A02G336500,TraesCS5A02G443800,TraesCS5D02G451300,TraesCS2B02G415700,TraesCS5D02G452000,TraesCS5A02G444300,TraesCS5B02G449000,TraesCS5B02G448200,TraesCS2B02G415900,TraesCS5A02G443900,	0
Biological process	gene expression	GO:0010467	5	0	1.63991	284	10526	862	52393	TraesCS5A02G552700,TraesCS7D02G291300,TraesCS5B02G468500,TraesCS5D02G167700,TraesCS7A02G296100,TraesCS6D02G285400,TraesCS1B02G274700,TraesCS1B02G480600,TraesCS4A02G209100,TraesCS2A02G094200,TraesCS6B02G315600,TraesCS2D02G109000,TraesCS4A02G208000,TraesCS2D02G080900,TraesCS5B02G226600,TraesCS1D02G277100,TraesCS4B02G059600,TraesCS1B02G322900,TraesCS6B02G425000,TraesCS4D02G260400,TraesCS7D02G360200,…	0
Biological process	translation	GO:0006412	8	0	3.52625	131	2258	862	52393	TraesCS7D02G291300,TraesCS5B02G468500,TraesCS1B02G274700,TraesCS2A02G094200,TraesCS2D02G109000,TraesCS4A02G208000,TraesCS2D02G080900,TraesCS5B02G226600,TraesCS6B02G425000,TraesCS4D02G260400,TraesCS7D02G360200,TraesCS5B02G112200,TraesCS5B02G442100,TraesCS5A02G442200,TraesCS6B02G225600,TraesCS2B02G109000,TraesCS5D02G423300,TraesCS2A02G296000,TraesCS6B02G338300,TraesCS5A02G227800,TraesCS7D02G506300,…	0
Biological process	cellular amide metabolic process	GO:0043603	5	0	3.12587	135	2625	862	52393	TraesCS7D02G291300,TraesCS2A02G272900,TraesCS5B02G468500,TraesCS1B02G274700,TraesCS2A02G094200,TraesCS2D02G109000,TraesCS4A02G208000,TraesCS2D02G080900,TraesCS5B02G226600,TraesCS7D02G269600,TraesCS6B02G425000,TraesCS4D02G260400,TraesCS7D02G360200,TraesCS5B02G112200,TraesCS5B02G442100,TraesCS5A02G442200,TraesCS6B02G225600,TraesCS2B02G109000,TraesCS5D02G423300,TraesCS2A02G296000,TraesCS6B02G338300,…	0
Biological process	amide biosynthetic process	GO:0043604	6	0	3.29084	132	2438	862	52393	TraesCS7D02G291300,TraesCS2A02G272900,TraesCS5B02G468500,TraesCS1B02G274700,TraesCS2A02G094200,TraesCS2D02G109000,TraesCS4A02G208000,TraesCS2D02G080900,TraesCS5B02G226600,TraesCS6B02G425000,TraesCS4D02G260400,TraesCS7D02G360200,TraesCS5B02G112200,TraesCS5B02G442100,TraesCS5A02G442200,TraesCS6B02G225600,TraesCS2B02G109000,TraesCS5D02G423300,TraesCS2A02G296000,TraesCS6B02G338300,TraesCS5A02G227800,…	0
Biological process	chromatin assembly	GO:0031497	6	0	12.944	23	108	862	52393	TraesCS6D02G185800,TraesCS1B02G480600,TraesCS2A02G397600,TraesCS2D02G395200,TraesCS2D02G395400,TraesCS1A02G445900,TraesCS6A02G202200,TraesCS5D02G341200,TraesCS5B02G335500,TraesCS1D02G099600,TraesCS1A02G005700,TraesCS5B02G448500,TraesCS5A02G336500,TraesCS5A02G443800,TraesCS1D02G002400,TraesCS5D02G451300,TraesCS2B02G415700,TraesCS5D02G452000,TraesCS5A02G444300,TraesCS5B02G449000,TraesCS5B02G448200,…	0
Biological process	organelle organization	GO:0006996	4	0	2.6193	161	3736	862	52393	TraesCS1A02G262400,TraesCS6D02G185800,TraesCS1B02G297800,TraesCS2A02G233300,TraesCS6A02G042600,TraesCS5D02G167700,TraesCS7B02G190000,TraesCS2B02G024400,TraesCS1B02G480600,TraesCS6B02G393500,TraesCS5D02G417700,TraesCS2A02G397600,TraesCS5D02G401100,TraesCS4A02G158700,TraesCS1B02G364500,TraesCS1A02G350200,TraesCS7A02G204000,TraesCS2D02G395200,TraesCS7D02G289200,TraesCS1B02G146200,TraesCS6B02G151600,…	0
Biological process	DNA geometric change	GO:0032392	7	0	31.7718	23	44	862	52393	TraesCS1A02G262400,TraesCS6B02G393500,TraesCS1B02G146200,TraesCS1D02G298400,TraesCS1A02G299500,TraesCS3A02G200400,TraesCS5D02G100800,TraesCS1B02G309300,TraesCS3D02G203400,TraesCS1A02G129400,TraesCS1D02G262400,TraesCS1B02G273100,TraesCS5B02G094600,TraesCS6A02G360600,TraesCS3B02G224600,TraesCS6D02G344100,TraesCS1D02G264100,TraesCS1B02G274600,TraesCS1A02G264000,TraesCS1B02G273000,TraesCS4D02G018500,…	0
Biological process	cellular component organization	GO:0016043	3	0	1.97829	210	6452	862	52393	TraesCSU02G118100,TraesCS6B02G173000,TraesCS1A02G262400,TraesCS6D02G185800,TraesCS1B02G297800,TraesCS2A02G233300,TraesCS2A02G272900,TraesCS6A02G042600,TraesCS5D02G167700,TraesCS5D02G186200,TraesCS7B02G190000,TraesCS2B02G024400,TraesCS1B02G480600,TraesCS6B02G393500,TraesCS5D02G417700,TraesCS2A02G397600,TraesCS5D02G401100,TraesCS4D02G066100,TraesCS5D02G131700,TraesCS5D02G167500,TraesCS5D02G406800,T…	0
Biological process	DNA duplex unwinding	GO:0032508	8	0	31.7718	23	44	862	52393	TraesCS1A02G262400,TraesCS6B02G393500,TraesCS1B02G146200,TraesCS1D02G298400,TraesCS1A02G299500,TraesCS3A02G200400,TraesCS5D02G100800,TraesCS1B02G309300,TraesCS3D02G203400,TraesCS1A02G129400,TraesCS1D02G262400,TraesCS1B02G273100,TraesCS5B02G094600,TraesCS6A02G360600,TraesCS3B02G224600,TraesCS6D02G344100,TraesCS1D02G264100,TraesCS1B02G274600,TraesCS1A02G264000,TraesCS1B02G273000,TraesCS4D02G018500,…	0
Biological process	peptide metabolic process	GO:0006518	6	1.11022e-16	3.38532	131	2352	862	52393	TraesCS7D02G291300,TraesCS5B02G468500,TraesCS1B02G274700,TraesCS2A02G094200,TraesCS2D02G109000,TraesCS4A02G208000,TraesCS2D02G080900,TraesCS5B02G226600,TraesCS6B02G425000,TraesCS4D02G260400,TraesCS7D02G360200,TraesCS5B02G112200,TraesCS5B02G442100,TraesCS5A02G442200,TraesCS6B02G225600,TraesCS2B02G109000,TraesCS5D02G423300,TraesCS2A02G296000,TraesCS6B02G338300,TraesCS5A02G227800,TraesCS7D02G506300,…	9.37472e-15
Biological process	chromosome segregation	GO:0007059	4	7.77156e-16	6.19804	31	304	862	52393	TraesCS2B02G024400,TraesCS5D02G401100,TraesCS4A02G158700,TraesCS7A02G204000,TraesCS1A02G314100,TraesCS7B02G289500,TraesCS2A02G231300,TraesCS6B02G236700,TraesCS1D02G314600,TraesCS1D02G438000,TraesCS7A02G295800,TraesCS2A02G250200,TraesCS2A02G129900,TraesCS2D02G497800,TraesCS2A02G356300,TraesCS3D02G391700,TraesCS3B02G112900,TraesCS3D02G097700,TraesCS2D02G132100,TraesCS3D02G396500,TraesCS7A02G215200,…	6.30991e-14
Biological process	nuclear chromosome segregation	GO:0098813	5	1.66533e-15	6.26606	30	291	862	52393	TraesCS2B02G024400,TraesCS5D02G401100,TraesCS4A02G158700,TraesCS7A02G204000,TraesCS1A02G314100,TraesCS7B02G289500,TraesCS6B02G236700,TraesCS1D02G314600,TraesCS1D02G438000,TraesCS7A02G295800,TraesCS2A02G250200,TraesCS2A02G129900,TraesCS2D02G497800,TraesCS2A02G356300,TraesCS3D02G391700,TraesCS3B02G112900,TraesCS3D02G097700,TraesCS2D02G132100,TraesCS3D02G396500,TraesCS7A02G215200,TraesCS3A02G397800,…	1.30204e-13
Biological process	regulation of gene expression, epigenetic	GO:0040029	7	2.10942e-15	4.10681	45	666	862	52393	TraesCS5A02G552700,TraesCS1D02G277100,TraesCS7D02G289200,TraesCS6B02G151600,TraesCS7B02G289500,TraesCS1A02G445700,TraesCS2A02G235900,TraesCS2D02G245500,TraesCS5D02G143500,TraesCS6D02G113900,TraesCS2B02G260300,TraesCS6B02G151900,TraesCS1A02G005700,TraesCS6A02G380200,TraesCS4B02G043900,TraesCS4D02G053600,TraesCS5A02G389200,TraesCS6A02G312100,TraesCS1D02G002400,TraesCS7A02G286200,TraesCS7B02G183600,…	1.59035e-13
Biological process	microtubule-based process	GO:0007017	3	2.44249e-15	4.34148	42	588	862	52393	TraesCS5A02G317000,TraesCS2A02G233300,TraesCS5D02G167700,TraesCS7B02G190000,TraesCS1D02G258800,TraesCS5D02G417700,TraesCS2B02G505400,TraesCS5D02G167500,TraesCS1B02G364500,TraesCS1A02G350200,TraesCS1D02G309200,TraesCS6D02G363400,TraesCS1A02G142800,TraesCS3D02G275200,TraesCS2B02G229500,TraesCS5A02G444200,TraesCS5D02G040800,TraesCS7D02G278800,TraesCS7A02G223100,TraesCS6D02G130500,TraesCS1A02G095000,…	1.77796e-13
Biological process	cellular macromolecule biosynthetic process	GO:0034645	6	2.9976e-15	1.58777	253	9685	862	52393	TraesCS7D02G291300,TraesCS5B02G468500,TraesCS7A02G296100,TraesCS6D02G285400,TraesCS1B02G274700,TraesCS1B02G480600,TraesCS4A02G209100,TraesCS2A02G094200,TraesCS6B02G393500,TraesCS2D02G109000,TraesCS4A02G208000,TraesCS2D02G080900,TraesCS5B02G226600,TraesCS5D02G131700,TraesCS4A02G058000,TraesCS1B02G322900,TraesCS6B02G425000,TraesCS4D02G260400,TraesCS7D02G360200,TraesCS5B02G112200,TraesCS3A02G306200,…	2.10931e-13
Biological process	macromolecule biosynthetic process	GO:0009059	5	8.65974e-15	1.57028	256	9909	862	52393	TraesCS7D02G291300,TraesCS5B02G468500,TraesCS7A02G296100,TraesCS6D02G285400,TraesCS1B02G274700,TraesCS1B02G480600,TraesCS4A02G209100,TraesCS2A02G094200,TraesCS6B02G393500,TraesCS2D02G109000,TraesCS4A02G208000,TraesCS2D02G080900,TraesCS5B02G226600,TraesCS5D02G131700,TraesCS4A02G058000,TraesCS2D02G091800,TraesCS1B02G322900,TraesCS6B02G425000,TraesCS4D02G260400,TraesCS7D02G360200,TraesCS5B02G112200,…	5.897e-13
Biological process	protein folding	GO:0006457	3	7.99361e-14	4.66519	35	456	862	52393	TraesCS6A02G101900,TraesCS6A02G042600,TraesCS4D02G140800,TraesCS2A02G545600,TraesCS5D02G268000,TraesCS7D02G284400,TraesCS5A02G479300,TraesCS5A02G268100,TraesCS5A02G260600,TraesCS5B02G258900,TraesCS7D02G364400,TraesCS6A02G176900,TraesCS6D02G049100,TraesCS7A02G291600,TraesCS4B02G165400,TraesCS4D02G157300,TraesCS5B02G492500,TraesCS7D02G403300,TraesCS7D02G332900,TraesCS2D02G033200,TraesCS6B02G129800,…	5.27328e-12
Biological process	mitotic sister chromatid segregation	GO:0000070	7	1.23124e-13	11.4808	17	90	862	52393	TraesCS7A02G204000,TraesCS1A02G314100,TraesCS6B02G236700,TraesCS1D02G314600,TraesCS7A02G295800,TraesCS2A02G129900,TraesCS2D02G497800,TraesCS2A02G356300,TraesCS2D02G132100,TraesCS7A02G215200,TraesCS6D02G191700,TraesCS6B02G341400,TraesCS7D02G217100,TraesCS7B02G122400,TraesCS1B02G326400,TraesCS6A02G231400,TraesCS7D02G207100,	7.87619e-12
Biological process	mitotic cell cycle process	GO:1903047	4	1.23124e-13	4.72894	34	437	862	52393	TraesCS2A02G233300,TraesCS7B02G190000,TraesCS7A02G204000,TraesCS1A02G314100,TraesCS2A02G235900,TraesCS6B02G236700,TraesCS1D02G314600,TraesCS7A02G295800,TraesCS7A02G223100,TraesCS2A02G129900,TraesCS2D02G497800,TraesCS2A02G356300,TraesCS6A02G380200,TraesCS7D02G224800,TraesCS7D02G313200,TraesCS2D02G132100,TraesCS3A02G264600,TraesCS5A02G067300,TraesCS2D02G093700,TraesCS7A02G215200,TraesCSU02G142500,T…	7.87619e-12
Biological process	protein-DNA complex assembly	GO:0065004	7	1.81744e-13	7.68492	22	174	862	52393	TraesCS6D02G185800,TraesCS1B02G480600,TraesCS2A02G397600,TraesCS2D02G395200,TraesCS2D02G395400,TraesCS1A02G445900,TraesCS6A02G202200,TraesCS5D02G341200,TraesCS5B02G335500,TraesCS1A02G005700,TraesCS5B02G448500,TraesCS5A02G336500,TraesCS5A02G443800,TraesCS1D02G002400,TraesCS5D02G451300,TraesCS2B02G415700,TraesCS5D02G452000,TraesCS5A02G444300,TraesCS5B02G449000,TraesCS5B02G448200,TraesCS2B02G415900,…	1.09617e-11
Biological process	protein-DNA complex subunit organization	GO:0071824	5	2.06946e-13	7.20596	23	194	862	52393	TraesCS6D02G185800,TraesCS1B02G480600,TraesCS2A02G397600,TraesCS2D02G395200,TraesCS2D02G395400,TraesCS1A02G445900,TraesCS6A02G202200,TraesCS5D02G341200,TraesCS5B02G335500,TraesCS1D02G099600,TraesCS1A02G005700,TraesCS5B02G448500,TraesCS5A02G336500,TraesCS5A02G443800,TraesCS1D02G002400,TraesCS5D02G451300,TraesCS2B02G415700,TraesCS5D02G452000,TraesCS5A02G444300,TraesCS5B02G449000,TraesCS5B02G448200,…	1.21351e-11
Biological process	cell cycle process	GO:0022402	3	5.75651e-13	3.11545	53	1034	862	52393	TraesCS2A02G233300,TraesCS5D02G167700,TraesCS7B02G190000,TraesCS2B02G024400,TraesCS5D02G401100,TraesCS4A02G158700,TraesCS7A02G204000,TraesCS1A02G314100,TraesCS7B02G289500,TraesCS2A02G235900,TraesCS1B02G237300,TraesCS6B02G236700,TraesCS1D02G314600,TraesCS1D02G438000,TraesCS7A02G295800,TraesCS2A02G250200,TraesCS7A02G223100,TraesCS2A02G129900,TraesCS2D02G497800,TraesCS2A02G356300,TraesCS6A02G380200,…	3.28432e-11
Biological process	cellular process	GO:0009987	2	1.39244e-12	1.1456	701	37192	862	52393	TraesCS5A02G552700,TraesCSU02G118100,TraesCS2D02G557200,TraesCS6B02G173000,TraesCS1A02G262400,TraesCS6D02G185800,TraesCS1A02G006000,TraesCS5A02G317000,TraesCS5D02G462300,TraesCS1B02G297800,TraesCS7D02G291300,TraesCS3A02G206600,TraesCS3B02G189000,TraesCS6A02G101900,TraesCS2A02G233300,TraesCS2A02G272900,TraesCS6A02G042600,TraesCS5B02G468500,TraesCS7B02G045600,TraesCS5D02G167700,TraesCS3D02G081000,T…	7.73538e-11
Biological process	cellular macromolecule metabolic process	GO:0044260	5	1.87816e-12	1.28644	453	21403	862	52393	TraesCS5A02G552700,TraesCS1A02G262400,TraesCS6D02G185800,TraesCS1A02G006000,TraesCS1B02G297800,TraesCS7D02G291300,TraesCS2A02G233300,TraesCS6A02G042600,TraesCS5B02G468500,TraesCS7B02G045600,TraesCS5D02G167700,TraesCS3D02G081000,TraesCS7A02G296100,TraesCS6D02G285400,TraesCS4B02G395600,TraesCS1B02G274700,TraesCS6B02G335200,TraesCS1B02G480600,TraesCS4A02G209100,TraesCS2A02G094200,TraesCS6B02G315600,…	1.01662e-10
Biological process	sister chromatid cohesion	GO:0007062	6	2.26592e-11	10.1301	15	90	862	52393	TraesCS5D02G401100,TraesCS4A02G158700,TraesCS1D02G438000,TraesCS7A02G295800,TraesCS2A02G356300,TraesCS3D02G391700,TraesCS3B02G112900,TraesCS3D02G097700,TraesCS7A02G215200,TraesCS3A02G397800,TraesCS1A02G428700,TraesCS7D02G217100,TraesCS7B02G122400,TraesCS6A02G231400,TraesCSU02G181400,	1.19584e-09
Biological process	DNA replication	GO:0006260	8	2.86727e-11	4.34148	30	420	862	52393	TraesCS6B02G393500,TraesCS4A02G058000,TraesCS1B02G146200,TraesCS1D02G298400,TraesCS7B02G289500,TraesCS4D02G246300,TraesCS1A02G299500,TraesCS3A02G200400,TraesCS5D02G100800,TraesCS1B02G309300,TraesCS7A02G131200,TraesCS3D02G203400,TraesCS1A02G129400,TraesCS3A02G179700,TraesCS5B02G094600,TraesCS6A02G360600,TraesCS3B02G224600,TraesCS7B02G031500,TraesCS6D02G344100,TraesCS1B02G242000,TraesCS3B02G112900,…	1.4763e-09
Biological process	mitotic nuclear division	GO:0140014	7	4.00777e-11	8.136	17	127	862	52393	TraesCS7A02G204000,TraesCS1A02G314100,TraesCS6B02G236700,TraesCS1D02G314600,TraesCS7A02G295800,TraesCS2A02G129900,TraesCS2D02G497800,TraesCS2A02G356300,TraesCS2D02G132100,TraesCS7A02G215200,TraesCS6D02G191700,TraesCS6B02G341400,TraesCS7D02G217100,TraesCS7B02G122400,TraesCS1B02G326400,TraesCS6A02G231400,TraesCS7D02G207100,	2.01438e-09
Biological process	single-organism organelle organization	GO:1902589	5	4.47365e-11	3.4255	39	692	862	52393	TraesCS7B02G190000,TraesCS5D02G401100,TraesCS4A02G158700,TraesCS7A02G204000,TraesCS4B02G173500,TraesCS1A02G314100,TraesCS6B02G236700,TraesCS1D02G314600,TraesCS1D02G438000,TraesCS5A02G444200,TraesCS7A02G295800,TraesCS7A02G223100,TraesCS2A02G129900,TraesCS1A02G095000,TraesCS2D02G497800,TraesCS2A02G214500,TraesCS2A02G356300,TraesCS7D02G224800,TraesCS3D02G391700,TraesCS7B02G167200,TraesCS3B02G112900,…	2.19625e-09
Biological process	gene silencing	GO:0016458	8	4.79906e-11	3.29196	41	757	862	52393	TraesCS5A02G552700,TraesCS7D02G289200,TraesCS7B02G289500,TraesCS5B02G220000,TraesCS1A02G445700,TraesCS6B02G339400,TraesCS2D02G245500,TraesCS5D02G143500,TraesCS6D02G113900,TraesCS2B02G260300,TraesCS2D02G497800,TraesCS6B02G151900,TraesCS1A02G005700,TraesCS6A02G380200,TraesCS3D02G191600,TraesCS4B02G043900,TraesCS4D02G053600,TraesCS5A02G389200,TraesCS6A02G312100,TraesCS1D02G002400,TraesCS7A02G286200,…	2.30246e-09
Biological process	cell cycle	GO:0007049	4	5.71677e-11	2.66332	56	1278	862	52393	TraesCS2A02G233300,TraesCS5D02G167700,TraesCS7B02G190000,TraesCS2B02G024400,TraesCS5D02G401100,TraesCS4A02G158700,TraesCS7A02G204000,TraesCS1A02G314100,TraesCS7B02G289500,TraesCS2A02G235900,TraesCS1B02G237300,TraesCS6B02G236700,TraesCS1D02G314600,TraesCS1D02G438000,TraesCS5D02G341200,TraesCS7A02G295800,TraesCS2A02G250200,TraesCS7A02G223100,TraesCS2A02G129900,TraesCS2D02G497800,TraesCS5B02G335500,…	2.6818e-09
Biological process	macromolecule metabolic process	GO:0043170	4	8.61408e-11	1.237	487	23929	862	52393	TraesCS5A02G552700,TraesCS1A02G262400,TraesCS6D02G185800,TraesCS1A02G006000,TraesCS1B02G297800,TraesCS7D02G291300,TraesCS5A02G307200,TraesCS2A02G233300,TraesCS6A02G042600,TraesCS5B02G468500,TraesCS7B02G045600,TraesCS5D02G167700,TraesCS1D02G282900,TraesCS3D02G081000,TraesCS7A02G296100,TraesCS6D02G285400,TraesCS4B02G395600,TraesCS1B02G274700,TraesCS6B02G335200,TraesCS1B02G480600,TraesCS4A02G209100,…	3.95311e-09
Biological process	negative regulation of gene expression	GO:0010629	7	1.2515e-10	2.40021	65	1646	862	52393	TraesCS5A02G552700,TraesCS5D02G167700,TraesCS4A02G209100,TraesCS7D02G289200,TraesCS6B02G151600,TraesCS7B02G289500,TraesCS5B02G220000,TraesCS1A02G445700,TraesCS6B02G339400,TraesCS1B02G086600,TraesCS2D02G245500,TraesCS4D02G221200,TraesCS5D02G143500,TraesCS6D02G113900,TraesCS2B02G260300,TraesCS4B02G220900,TraesCS2D02G497800,TraesCS1D02G454400,TraesCS6B02G151900,TraesCS1A02G005700,TraesCS3B02G142300,…	5.62108e-09
Biological process	DNA-dependent DNA replication	GO:0006261	9	1.32085e-10	5.82829	21	219	862	52393	TraesCS6B02G393500,TraesCS1B02G146200,TraesCS1D02G298400,TraesCS1A02G299500,TraesCS3A02G200400,TraesCS5D02G100800,TraesCS1B02G309300,TraesCS3D02G203400,TraesCS1A02G129400,TraesCS5B02G094600,TraesCS6A02G360600,TraesCS3B02G224600,TraesCS6D02G344100,TraesCS1B02G242000,TraesCS1D02G264100,TraesCS2D02G282000,TraesCS1B02G274600,TraesCS1A02G264000,TraesCS3B02G155700,TraesCS5A02G088400,TraesCS6B02G302900,	5.80898e-09
Biological process	mitotic chromosome condensation	GO:0007076	9	1.96637e-10	27.0137	8	18	862	52393	TraesCS7A02G204000,TraesCS1A02G314100,TraesCS1D02G314600,TraesCS2A02G129900,TraesCS2D02G132100,TraesCS6B02G341400,TraesCS1B02G326400,TraesCS7D02G207100,	8.47146e-09
Biological process	macromolecule methylation	GO:0043414	6	2.16814e-10	3.60025	34	574	862	52393	TraesCS1B02G297800,TraesCS1D02G277100,TraesCS6B02G151600,TraesCS7B02G289500,TraesCS2A02G235900,TraesCS6D02G113900,TraesCS1A02G288400,TraesCS6B02G151900,TraesCS1A02G005700,TraesCS1B02G154500,TraesCS6A02G380200,TraesCS1A02G132400,TraesCS4D02G053600,TraesCS1D02G002400,TraesCS6A02G123800,TraesCS7D02G246600,TraesCS6A02G123400,TraesCS5B02G163900,TraesCS4B02G201800,TraesCS7B02G219000,TraesCS1D02G287400,…	9.15391e-09
Biological process	movement of cell or subcellular component	GO:0006928	4	2.81621e-10	6.27627	19	184	862	52393	TraesCS5A02G317000,TraesCS2B02G505400,TraesCS5D02G167500,TraesCS6D02G363400,TraesCS3D02G275200,TraesCS2B02G229500,TraesCS5D02G040800,TraesCS7D02G278800,TraesCS1A02G095000,TraesCS4D02G158800,TraesCS5B02G156500,TraesCS2D02G213200,TraesCS3A02G275300,TraesCS5A02G067300,TraesCS5A02G036600,TraesCS7B02G181200,TraesCS6B02G285500,TraesCS6D02G221400,TraesCS3A02G209500,	1.16569e-08
Biological process	microtubule-based movement	GO:0007018	5	4.98061e-10	6.47369	18	169	862	52393	TraesCS5A02G317000,TraesCS2B02G505400,TraesCS5D02G167500,TraesCS6D02G363400,TraesCS3D02G275200,TraesCS2B02G229500,TraesCS5D02G040800,TraesCS7D02G278800,TraesCS1A02G095000,TraesCS4D02G158800,TraesCS5B02G156500,TraesCS2D02G213200,TraesCS3A02G275300,TraesCS5A02G067300,TraesCS5A02G036600,TraesCS7B02G181200,TraesCS6B02G285500,TraesCS6D02G221400,	2.02194e-08
Biological process	mitotic cell cycle	GO:0000278	5	9.36908e-10	3.26096	36	671	862	52393	TraesCS2A02G233300,TraesCS7B02G190000,TraesCS7A02G204000,TraesCS1A02G314100,TraesCS2A02G235900,TraesCS6B02G236700,TraesCS1D02G314600,TraesCS7A02G295800,TraesCS7A02G223100,TraesCS2A02G129900,TraesCS2D02G497800,TraesCS2A02G356300,TraesCS6A02G380200,TraesCS7D02G224800,TraesCS7D02G313200,TraesCS3D02G391700,TraesCS2D02G132100,TraesCS3A02G264600,TraesCS5A02G067300,TraesCS2D02G093700,TraesCS7A02G215200,…	3.73172e-08
Biological process	cellular response to gravity	GO:0071258	5	9.88672e-10	30.3904	7	14	862	52393	TraesCS5D02G417700,TraesCS1B02G364500,TraesCS1A02G350200,TraesCS4D02G057000,TraesCS4A02G257800,TraesCS1D02G353100,TraesCS5A02G407800,	3.86498e-08
Biological process	response to cadmium ion	GO:0046686	6	1.17482e-09	2.40634	58	1465	862	52393	TraesCS6A02G042600,TraesCS5D02G417700,TraesCS4D02G140800,TraesCS2A02G545600,TraesCS6A02G213700,TraesCS1B02G364500,TraesCS1A02G350200,TraesCS7D02G360200,TraesCS1A02G411900,TraesCS5D02G423300,TraesCS4A02G166900,TraesCS5A02G479300,TraesCS7D02G506300,TraesCS5B02G418200,TraesCS1D02G153900,TraesCS7A02G131200,TraesCS4D02G197100,TraesCS5D02G138800,TraesCS7B02G266300,TraesCS6D02G049100,TraesCS3A02G130000,…	4.50918e-08
Biological process	single-multicellular organism process	GO:0044707	3	1.27546e-09	1.47753	212	8721	862	52393	TraesCS6B02G173000,TraesCS1A02G262400,TraesCS6D02G185800,TraesCS5D02G462300,TraesCS2A02G272900,TraesCS6A02G042600,TraesCS5D02G186200,TraesCS7B02G190000,TraesCS6B02G335200,TraesCS6B02G315600,TraesCS6A02G306600,TraesCS4D02G140800,TraesCS1D02G277100,TraesCS5D02G131700,TraesCS5D02G406800,TraesCS6A02G213700,TraesCS2D02G091800,TraesCS1B02G322900,TraesCS4A02G085400,TraesCS5A02G397100,TraesCS5B02G561500,…	4.80804e-08
Biological process	multicellular organism development	GO:0007275	4	2.1848e-09	1.48122	205	8412	862	52393	TraesCS6B02G173000,TraesCS1A02G262400,TraesCS6D02G185800,TraesCS5D02G462300,TraesCS2A02G272900,TraesCS6A02G042600,TraesCS5D02G186200,TraesCS7B02G190000,TraesCS6B02G335200,TraesCS6B02G315600,TraesCS6A02G306600,TraesCS4D02G140800,TraesCS1D02G277100,TraesCS5D02G406800,TraesCS6A02G213700,TraesCS2D02G091800,TraesCS1B02G322900,TraesCS4A02G085400,TraesCS5A02G397100,TraesCS5B02G561500,TraesCS3A02G306200,…	8.09144e-08
Biological process	regulation of organelle organization	GO:0033043	6	2.89946e-09	3.89805	27	421	862	52393	TraesCS2A02G233300,TraesCS7B02G190000,TraesCS2B02G024400,TraesCS6B02G151600,TraesCS4B02G173500,TraesCS7B02G289500,TraesCS1B02G086600,TraesCS6B02G236700,TraesCS7A02G223100,TraesCS2D02G497800,TraesCS2A02G214500,TraesCS1A02G005700,TraesCS4D02G053600,TraesCS7D02G224800,TraesCS7B02G167200,TraesCS1D02G264100,TraesCS1D02G002400,TraesCS6A02G123400,TraesCS2D02G286200,TraesCS5B02G163900,TraesCS1B02G274600,…	1.0553e-07
Biological process	response to cytokinin	GO:0009735	6	2.99886e-09	2.45907	53	1310	862	52393	TraesCS6A02G042600,TraesCS1D02G282900,TraesCS1B02G274700,TraesCS4A02G363700,TraesCS5B02G442100,TraesCS5D02G509700,TraesCS5A02G152400,TraesCS6B02G225600,TraesCS7D02G284400,TraesCS1B02G237300,TraesCS2A02G287300,TraesCS2A02G296000,TraesCS7B02G362600,TraesCS2A02G163700,TraesCS2A02G066100,TraesCS1D02G153900,TraesCS5D02G143500,TraesCS3B02G321000,TraesCS1D02G355800,TraesCS5B02G509700,TraesCS2A02G547200,…	1.07298e-07
Biological process	response to metal ion	GO:0010038	5	3.07126e-09	2.13909	70	1989	862	52393	TraesCS6A02G042600,TraesCS5D02G417700,TraesCS4D02G140800,TraesCS2A02G545600,TraesCS6A02G213700,TraesCS1B02G364500,TraesCS1A02G350200,TraesCS7D02G360200,TraesCS1A02G411900,TraesCS5A02G152400,TraesCS5D02G268000,TraesCS5D02G423300,TraesCS4A02G166900,TraesCS5A02G479300,TraesCS7D02G506300,TraesCS5B02G418200,TraesCS5A02G260600,TraesCS1D02G153900,TraesCS5B02G258900,TraesCS7A02G131200,TraesCS4D02G197100,…	1.08057e-07
Biological process	negative regulation of gene expression, epigenetic	GO:0045814	8	3.33301e-09	5.42176	19	213	862	52393	TraesCS7D02G289200,TraesCS6B02G151600,TraesCS7B02G289500,TraesCS2D02G245500,TraesCS2B02G260300,TraesCS1A02G005700,TraesCS6A02G380200,TraesCS4D02G053600,TraesCS1D02G002400,TraesCS7A02G286200,TraesCS7B02G183600,TraesCS6A02G123400,TraesCS2B02G521600,TraesCS2D02G489900,TraesCS4A02G261000,TraesCS6B02G419000,TraesCS5A02G302000,TraesCS7A02G557800,TraesCS6D02G364900,	1.15344e-07
Biological process	translational elongation	GO:0006414	7	4.62296e-09	7.66604	14	111	862	52393	TraesCS2D02G080900,TraesCS7D02G360200,TraesCS5D02G423300,TraesCS5B02G418200,TraesCS4D02G197100,TraesCS7B02G266300,TraesCS2A02G083000,TraesCS2D02G080800,TraesCS5B02G418100,TraesCS4A02G107600,TraesCS5A02G415600,TraesCS2B02G097100,TraesCS7A02G362900,TraesCS5A02G415400,	1.57404e-07
Biological process	reproductive system development	GO:0061458	5	4.63434e-09	1.72212	119	4200	862	52393	TraesCS1A02G262400,TraesCS5D02G462300,TraesCS6B02G335200,TraesCS6A02G306600,TraesCS1D02G277100,TraesCS6A02G213700,TraesCS2D02G091800,TraesCS1B02G322900,TraesCS4A02G085400,TraesCS3A02G306200,TraesCS6D02G364100,TraesCS7D02G289200,TraesCS3B02G370900,TraesCS6B02G151600,TraesCS5A02G152400,TraesCS1A02G314100,TraesCS5D02G268000,TraesCS1A02G445700,TraesCS6B02G339400,TraesCS7D02G389900,TraesCS2A02G235900,…	1.55287e-07
Biological process	reproductive structure development	GO:0048608	4	4.63434e-09	1.72212	119	4200	862	52393	TraesCS1A02G262400,TraesCS5D02G462300,TraesCS6B02G335200,TraesCS6A02G306600,TraesCS1D02G277100,TraesCS6A02G213700,TraesCS2D02G091800,TraesCS1B02G322900,TraesCS4A02G085400,TraesCS3A02G306200,TraesCS6D02G364100,TraesCS7D02G289200,TraesCS3B02G370900,TraesCS6B02G151600,TraesCS5A02G152400,TraesCS1A02G314100,TraesCS5D02G268000,TraesCS1A02G445700,TraesCS6B02G339400,TraesCS7D02G389900,TraesCS2A02G235900,…	1.55287e-07
Biological process	regulation of chromosome organization	GO:0033044	7	5.42465e-09	5.5819	18	196	862	52393	TraesCS2B02G024400,TraesCS6B02G151600,TraesCS7B02G289500,TraesCS1B02G086600,TraesCS6B02G236700,TraesCS2D02G497800,TraesCS1A02G005700,TraesCS4D02G053600,TraesCS1D02G264100,TraesCS1D02G002400,TraesCS6A02G123400,TraesCS5B02G163900,TraesCS1B02G274600,TraesCS7B02G219000,TraesCS4A02G261000,TraesCS1A02G264000,TraesCS6D02G191700,TraesCS5A02G302000,	1.76176e-07
Biological process	cellular component biogenesis	GO:0044085	3	6.11745e-09	1.91939	87	2755	862	52393	TraesCS6B02G173000,TraesCS6D02G185800,TraesCS2A02G233300,TraesCS2A02G272900,TraesCS5D02G167700,TraesCS5D02G186200,TraesCS7B02G190000,TraesCS2B02G024400,TraesCS1B02G480600,TraesCS6B02G315600,TraesCS2A02G397600,TraesCS5D02G401100,TraesCS5A02G288400,TraesCS5B02G091800,TraesCS5D02G167500,TraesCS4B02G059600,TraesCS2D02G395200,TraesCS7D02G289200,TraesCS5D02G268000,TraesCS2D02G395400,TraesCS2D02G430500,…	1.95666e-07
Biological process	nuclear division	GO:0000280	6	1.39714e-08	3.4226	29	515	862	52393	TraesCS5D02G167700,TraesCS2B02G024400,TraesCS5D02G401100,TraesCS4A02G158700,TraesCS7A02G204000,TraesCS1A02G314100,TraesCS7B02G289500,TraesCS6B02G236700,TraesCS1D02G314600,TraesCS7A02G295800,TraesCS2A02G250200,TraesCS2A02G129900,TraesCS2D02G497800,TraesCS2A02G356300,TraesCS2D02G132100,TraesCS3A02G264600,TraesCS2D02G286200,TraesCS3D02G396500,TraesCS2D02G093700,TraesCS7A02G215200,TraesCS5B02G451400,…	4.40202e-07
Biological process	chromosome condensation	GO:0030261	8	1.64335e-08	16.7671	8	29	862	52393	TraesCS7A02G204000,TraesCS1A02G314100,TraesCS1D02G314600,TraesCS2A02G129900,TraesCS2D02G132100,TraesCS6B02G341400,TraesCS1B02G326400,TraesCS7D02G207100,	5.10164e-07
Biological process	RNA secondary structure unwinding	GO:0010501	8	1.65539e-08	30.3904	6	12	862	52393	TraesCS1A02G262400,TraesCS1D02G262400,TraesCS1B02G273100,TraesCS1B02G273000,TraesCS4D02G018500,TraesCS4A02G293000,	5.06452e-07
Biological process	cellular nitrogen compound biosynthetic process	GO:0044271	5	1.95364e-08	1.40659	227	9809	862	52393	TraesCS7D02G291300,TraesCS2A02G272900,TraesCS5B02G468500,TraesCS7A02G296100,TraesCS6D02G285400,TraesCS1B02G274700,TraesCS1B02G480600,TraesCS4A02G209100,TraesCS2A02G094200,TraesCS6B02G302700,TraesCS2D02G109000,TraesCS4A02G208000,TraesCS2D02G080900,TraesCS5B02G226600,TraesCS7B02G214300,TraesCS1B02G322900,TraesCS6B02G425000,TraesCS4D02G260400,TraesCS7D02G360200,TraesCS5B02G112200,TraesCS3A02G306200,…	5.89163e-07
Biological process	DNA alkylation	GO:0006305	9	2.50324e-08	4.79184	19	241	862	52393	TraesCS1D02G277100,TraesCS2A02G235900,TraesCS6D02G113900,TraesCS6B02G151900,TraesCS1A02G005700,TraesCS1B02G154500,TraesCS6A02G380200,TraesCS1A02G132400,TraesCS4D02G053600,TraesCS1D02G002400,TraesCS6A02G123800,TraesCS7D02G246600,TraesCS4B02G201800,TraesCS4A02G261000,TraesCS6B02G419000,TraesCS6D02G364900,TraesCS2B02G260800,TraesCS1A02G324800,TraesCS2D02G241800,	7.44272e-07
Biological process	DNA methylation	GO:0006306	10	2.50324e-08	4.79184	19	241	862	52393	TraesCS1D02G277100,TraesCS2A02G235900,TraesCS6D02G113900,TraesCS6B02G151900,TraesCS1A02G005700,TraesCS1B02G154500,TraesCS6A02G380200,TraesCS1A02G132400,TraesCS4D02G053600,TraesCS1D02G002400,TraesCS6A02G123800,TraesCS7D02G246600,TraesCS4B02G201800,TraesCS4A02G261000,TraesCS6B02G419000,TraesCS6D02G364900,TraesCS2B02G260800,TraesCS1A02G324800,TraesCS2D02G241800,	7.44272e-07
Biological process	methylation	GO:0032259	3	2.91067e-08	2.90618	35	732	862	52393	TraesCS1B02G297800,TraesCS1D02G277100,TraesCS6B02G151600,TraesCS7B02G289500,TraesCS2A02G235900,TraesCS6D02G113900,TraesCS1A02G288400,TraesCS6B02G151900,TraesCS1A02G005700,TraesCS1B02G154500,TraesCS6A02G380200,TraesCS1A02G132400,TraesCS4D02G053600,TraesCS1D02G002400,TraesCS6A02G123800,TraesCS7D02G246600,TraesCS6A02G123400,TraesCS5B02G163900,TraesCS4B02G201800,TraesCS7B02G219000,TraesCS1D02G287400,…	8.41702e-07
Biological process	DNA modification	GO:0006304	8	3.06883e-08	4.50228	20	270	862	52393	TraesCS1D02G277100,TraesCS2A02G235900,TraesCS6D02G113900,TraesCS6B02G151900,TraesCS1A02G005700,TraesCS1B02G154500,TraesCS6A02G380200,TraesCS1A02G132400,TraesCS4D02G053600,TraesCS1D02G002400,TraesCS6A02G123800,TraesCS7D02G246600,TraesCS4B02G201800,TraesCS4A02G261000,TraesCS6B02G419000,TraesCS5A02G302000,TraesCS6D02G364900,TraesCS2B02G260800,TraesCS1A02G324800,TraesCS2D02G241800,	8.75446e-07
Biological process	DNA methylation or demethylation	GO:0044728	9	3.06883e-08	4.50228	20	270	862	52393	TraesCS1D02G277100,TraesCS2A02G235900,TraesCS6D02G113900,TraesCS6B02G151900,TraesCS1A02G005700,TraesCS1B02G154500,TraesCS6A02G380200,TraesCS1A02G132400,TraesCS4D02G053600,TraesCS1D02G002400,TraesCS6A02G123800,TraesCS7D02G246600,TraesCS4B02G201800,TraesCS4A02G261000,TraesCS6B02G419000,TraesCS5A02G302000,TraesCS6D02G364900,TraesCS2B02G260800,TraesCS1A02G324800,TraesCS2D02G241800,	8.75446e-07
Biological process	chromatin organization involved in regulation of transcription	GO:0034401	5	3.35221e-08	5.2718	17	196	862	52393	TraesCS7D02G289200,TraesCS7B02G289500,TraesCS2D02G245500,TraesCS2B02G260300,TraesCS1A02G005700,TraesCS6A02G380200,TraesCS4D02G053600,TraesCS1D02G002400,TraesCS7A02G286200,TraesCS7B02G183600,TraesCS2B02G521600,TraesCS2D02G489900,TraesCS4A02G261000,TraesCS6B02G419000,TraesCS5A02G302000,TraesCS7A02G557800,TraesCS6D02G364900,	9.31121e-07
Biological process	chromatin silencing	GO:0006342	12	3.35221e-08	5.2718	17	196	862	52393	TraesCS7D02G289200,TraesCS7B02G289500,TraesCS2D02G245500,TraesCS2B02G260300,TraesCS1A02G005700,TraesCS6A02G380200,TraesCS4D02G053600,TraesCS1D02G002400,TraesCS7A02G286200,TraesCS7B02G183600,TraesCS2B02G521600,TraesCS2D02G489900,TraesCS4A02G261000,TraesCS6B02G419000,TraesCS5A02G302000,TraesCS7A02G557800,TraesCS6D02G364900,	9.31121e-07
Biological process	chromatin organization involved in negative regulation of transcription	GO:0097549	6	3.35221e-08	5.2718	17	196	862	52393	TraesCS7D02G289200,TraesCS7B02G289500,TraesCS2D02G245500,TraesCS2B02G260300,TraesCS1A02G005700,TraesCS6A02G380200,TraesCS4D02G053600,TraesCS1D02G002400,TraesCS7A02G286200,TraesCS7B02G183600,TraesCS2B02G521600,TraesCS2D02G489900,TraesCS4A02G261000,TraesCS6B02G419000,TraesCS5A02G302000,TraesCS7A02G557800,TraesCS6D02G364900,	9.31121e-07
Biological process	developmental process involved in reproduction	GO:0003006	3	3.35568e-08	1.61009	132	4983	862	52393	TraesCS1A02G262400,TraesCS5D02G462300,TraesCS6A02G042600,TraesCS6B02G335200,TraesCS6A02G306600,TraesCS1D02G277100,TraesCS5D02G131700,TraesCS6A02G213700,TraesCS2D02G091800,TraesCS1B02G322900,TraesCS4A02G085400,TraesCS5B02G561500,TraesCS3A02G306200,TraesCS6D02G364100,TraesCS7D02G289200,TraesCS3B02G370900,TraesCS6B02G151600,TraesCS5A02G152400,TraesCS1A02G314100,TraesCS5D02G268000,TraesCS1A02G445700,…	8.9669e-07
Biological process	negative regulation of macromolecule metabolic process	GO:0010605	6	3.43037e-08	2.07715	65	1902	862	52393	TraesCS5A02G552700,TraesCS5D02G167700,TraesCS4A02G209100,TraesCS7D02G289200,TraesCS6B02G151600,TraesCS7B02G289500,TraesCS5B02G220000,TraesCS1A02G445700,TraesCS6B02G339400,TraesCS1B02G086600,TraesCS2D02G245500,TraesCS4D02G221200,TraesCS5D02G143500,TraesCS6D02G113900,TraesCS2B02G260300,TraesCS4B02G220900,TraesCS2D02G497800,TraesCS1D02G454400,TraesCS6B02G151900,TraesCS1A02G005700,TraesCS3B02G142300,…	9.05189e-07
Biological process	DNA methylation on cytosine	GO:0032776	11	3.58859e-08	12.4324	9	44	862	52393	TraesCS2A02G235900,TraesCS1A02G005700,TraesCS6A02G380200,TraesCS1D02G002400,TraesCS4B02G201800,TraesCS6B02G419000,TraesCS6D02G364900,TraesCS2B02G260800,TraesCS2D02G241800,	9.35248e-07
Biological process	anatomical structure development	GO:0048856	3	3.7728e-08	1.40723	219	9459	862	52393	TraesCSU02G118100,TraesCS6B02G173000,TraesCS1A02G262400,TraesCS6D02G185800,TraesCS5D02G462300,TraesCS2A02G272900,TraesCS6A02G042600,TraesCS5D02G186200,TraesCS7B02G190000,TraesCS6B02G335200,TraesCS6B02G315600,TraesCS6A02G306600,TraesCS4D02G140800,TraesCS1D02G277100,TraesCS5D02G131700,TraesCS5D02G406800,TraesCS6A02G213700,TraesCS2D02G091800,TraesCS7B02G214300,TraesCS1B02G322900,TraesCS4A02G085400,T…	9.71265e-07
Biological process	negative regulation of biological process	GO:0048519	4	4.05364e-08	1.77049	97	3330	862	52393	TraesCS5A02G552700,TraesCS5D02G167700,TraesCS4A02G209100,TraesCS4D02G140800,TraesCS7B02G214300,TraesCS7D02G289200,TraesCS6B02G151600,TraesCS5D02G268000,TraesCS7B02G289500,TraesCS5B02G220000,TraesCS7D02G284400,TraesCS1A02G445700,TraesCS6B02G339400,TraesCS2A02G235900,TraesCS1B02G086600,TraesCS6B02G236700,TraesCS2D02G245500,TraesCS4D02G221200,TraesCS5A02G260600,TraesCS5D02G143500,TraesCS6D02G113900,…	1.03099e-06
Biological process	single-organism developmental process	GO:0044767	3	4.62295e-08	1.4082	216	9323	862	52393	TraesCSU02G118100,TraesCS6B02G173000,TraesCS1A02G262400,TraesCS6D02G185800,TraesCS5D02G462300,TraesCS2A02G272900,TraesCS6A02G042600,TraesCS5D02G186200,TraesCS7B02G190000,TraesCS6B02G335200,TraesCS6B02G315600,TraesCS6A02G306600,TraesCS4D02G140800,TraesCS1D02G277100,TraesCS5D02G131700,TraesCS5D02G406800,TraesCS6A02G213700,TraesCS2D02G091800,TraesCS7B02G214300,TraesCS1B02G322900,TraesCS4A02G085400,T…	1.16179e-06
Biological process	multicellular organismal process	GO:0032501	2	4.93788e-08	1.40106	220	9544	862	52393	TraesCS6B02G173000,TraesCS1A02G262400,TraesCS6D02G185800,TraesCS5D02G462300,TraesCS2A02G272900,TraesCS6A02G042600,TraesCS5D02G186200,TraesCS7B02G190000,TraesCS6B02G335200,TraesCS6B02G315600,TraesCS6A02G306600,TraesCS4D02G140800,TraesCS1D02G277100,TraesCS5D02G131700,TraesCS5D02G406800,TraesCS6A02G213700,TraesCS2D02G091800,TraesCS4A02G255400,TraesCS1B02G322900,TraesCS4A02G085400,TraesCS5A02G397100,…	1.22634e-06
Biological process	reproductive process	GO:0022414	2	6.27584e-08	1.5311	152	6034	862	52393	TraesCS1A02G262400,TraesCS7D02G532400,TraesCS5D02G462300,TraesCS6A02G042600,TraesCS5D02G167700,TraesCS2B02G024400,TraesCS6B02G335200,TraesCS6A02G306600,TraesCS5D02G401100,TraesCS1D02G277100,TraesCS5D02G131700,TraesCS6A02G213700,TraesCS2D02G091800,TraesCS4A02G158700,TraesCS4A02G255400,TraesCS1B02G322900,TraesCS4A02G085400,TraesCS5B02G561500,TraesCS3A02G306200,TraesCS6D02G364100,TraesCS7D02G289200,…	1.5405e-06
Biological process	reproduction	GO:0000003	2	7.25098e-08	1.52756	152	6048	862	52393	TraesCS1A02G262400,TraesCS7D02G532400,TraesCS5D02G462300,TraesCS6A02G042600,TraesCS5D02G167700,TraesCS2B02G024400,TraesCS6B02G335200,TraesCS6A02G306600,TraesCS5D02G401100,TraesCS1D02G277100,TraesCS5D02G131700,TraesCS6A02G213700,TraesCS2D02G091800,TraesCS4A02G158700,TraesCS4A02G255400,TraesCS1B02G322900,TraesCS4A02G085400,TraesCS5B02G561500,TraesCS3A02G306200,TraesCS6D02G364100,TraesCS7D02G289200,…	1.75941e-06
Biological process	developmental process	GO:0032502	2	7.62471e-08	1.39063	222	9703	862	52393	TraesCSU02G118100,TraesCS6B02G173000,TraesCS1A02G262400,TraesCS6D02G185800,TraesCS5D02G462300,TraesCS2A02G272900,TraesCS6A02G042600,TraesCS5D02G186200,TraesCS7B02G190000,TraesCS6B02G335200,TraesCS6B02G315600,TraesCS6A02G306600,TraesCS4D02G140800,TraesCS1D02G277100,TraesCS5D02G131700,TraesCS5D02G406800,TraesCS6A02G213700,TraesCS2D02G091800,TraesCS7B02G214300,TraesCS1B02G322900,TraesCS4A02G085400,T…	1.82906e-06
Biological process	RNA processing	GO:0006396	8	7.72024e-08	2.08763	61	1776	862	52393	TraesCS5A02G552700,TraesCS6B02G315600,TraesCS4B02G059600,TraesCS7B02G129800,TraesCS7D02G289200,TraesCS1A02G445700,TraesCS2D02G430500,TraesCS4B02G183500,TraesCS4D02G059400,TraesCS5D02G143500,TraesCS6D02G113900,TraesCSU02G068100,TraesCS1D02G134400,TraesCS7D02G128800,TraesCS4A02G276400,TraesCS6B02G151900,TraesCS6D02G028200,TraesCS1D02G332500,TraesCS6A02G024900,TraesCS4B02G043900,TraesCS4A02G171800,T…	1.83117e-06
Biological process	system development	GO:0048731	4	7.83896e-08	1.51515	156	6258	862	52393	TraesCS1A02G262400,TraesCS6D02G185800,TraesCS5D02G462300,TraesCS5D02G186200,TraesCS7B02G190000,TraesCS6B02G335200,TraesCS6B02G315600,TraesCS6A02G306600,TraesCS1D02G277100,TraesCS5D02G406800,TraesCS6A02G213700,TraesCS2D02G091800,TraesCS1B02G322900,TraesCS4A02G085400,TraesCS5A02G397100,TraesCS3A02G306200,TraesCS6D02G364100,TraesCS7D02G289200,TraesCS3B02G370900,TraesCS6B02G151600,TraesCS5A02G152400,…	1.83867e-06
Biological process	cellular macromolecular complex assembly	GO:0034622	6	8.74497e-08	2.46563	43	1060	862	52393	TraesCS6D02G185800,TraesCS7B02G190000,TraesCS1B02G480600,TraesCS2A02G397600,TraesCS2D02G395200,TraesCS5D02G268000,TraesCS2D02G395400,TraesCS5A02G260600,TraesCS5B02G258900,TraesCS1A02G445900,TraesCS6A02G202200,TraesCS5D02G341200,TraesCS3D02G057600,TraesCS7A02G223100,TraesCS5B02G335500,TraesCS2A02G214500,TraesCS1A02G005700,TraesCS5B02G448500,TraesCS7D02G224800,TraesCS5A02G336500,TraesCS5A02G443800,…	2.02864e-06
Biological process	regulation of cellular component organization	GO:0051128	5	9.12667e-08	2.72491	36	803	862	52393	TraesCS2A02G233300,TraesCS7B02G190000,TraesCS2B02G024400,TraesCS5D02G406800,TraesCS5A02G397100,TraesCS6B02G151600,TraesCS4B02G173500,TraesCS7B02G289500,TraesCS1B02G237300,TraesCS1B02G086600,TraesCS6B02G236700,TraesCS5A02G444200,TraesCS7A02G223100,TraesCS2D02G497800,TraesCS2A02G214500,TraesCS1D02G099600,TraesCS1A02G005700,TraesCS3B02G142300,TraesCS4D02G053600,TraesCS1A02G227600,TraesCS7D02G224800,…	2.09418e-06
Biological process	negative regulation of metabolic process	GO:0009892	5	1.51175e-07	1.981	66	2025	862	52393	TraesCS5A02G552700,TraesCS5D02G167700,TraesCS4A02G209100,TraesCS7D02G289200,TraesCS6B02G151600,TraesCS7B02G289500,TraesCS5B02G220000,TraesCS1A02G445700,TraesCS6B02G339400,TraesCS1B02G086600,TraesCS2D02G245500,TraesCS4D02G221200,TraesCS5D02G143500,TraesCS6D02G113900,TraesCS2B02G260300,TraesCS4B02G220900,TraesCS2D02G497800,TraesCS1D02G454400,TraesCS6B02G151900,TraesCS1A02G005700,TraesCS3B02G142300,…	3.43151e-06
Biological process	peptidyl-lysine methylation	GO:0018022	10	1.7847e-07	4.44737	18	246	862	52393	TraesCS1B02G297800,TraesCS6B02G151600,TraesCS7B02G289500,TraesCS1A02G288400,TraesCS6A02G380200,TraesCS4D02G053600,TraesCS6A02G123400,TraesCS5B02G163900,TraesCS7B02G219000,TraesCS1D02G287400,TraesCS3B02G367200,TraesCS4A02G261000,TraesCS2D02G389100,TraesCS4D02G278500,TraesCS6B02G419000,TraesCS6D02G364900,TraesCS5B02G228300,TraesCS3B02G366900,	4.00799e-06
Biological process	post-embryonic development	GO:0009791	4	2.01793e-07	1.5471	136	5343	862	52393	TraesCS1A02G262400,TraesCS6D02G185800,TraesCS5D02G462300,TraesCS7B02G190000,TraesCS6B02G335200,TraesCS6A02G306600,TraesCS4D02G140800,TraesCS1D02G277100,TraesCS5D02G406800,TraesCS6A02G213700,TraesCS2D02G091800,TraesCS1B02G322900,TraesCS4A02G085400,TraesCS5A02G397100,TraesCS3A02G306200,TraesCS6D02G364100,TraesCS7D02G289200,TraesCS3B02G370900,TraesCS6B02G151600,TraesCS5A02G152400,TraesCS1A02G314100,…	4.48405e-06
Biological process	peptidyl-lysine modification	GO:0018205	9	3.50941e-07	3.35342	24	435	862	52393	TraesCS1B02G297800,TraesCS6B02G151600,TraesCS7B02G289500,TraesCS6B02G339400,TraesCS1B02G086600,TraesCS5D02G073700,TraesCS1A02G288400,TraesCS6A02G380200,TraesCS4D02G053600,TraesCS6A02G123400,TraesCS5B02G163900,TraesCS7B02G219000,TraesCS1D02G287400,TraesCS3B02G367200,TraesCS6D02G289000,TraesCS4A02G261000,TraesCS2D02G389100,TraesCS4D02G278500,TraesCS3D02G211100,TraesCS6B02G419000,TraesCS6D02G364900,…	7.71705e-06
Biological process	macromolecular complex assembly	GO:0065003	5	3.5462e-07	2.2639	46	1235	862	52393	TraesCS6D02G185800,TraesCS5D02G186200,TraesCS7B02G190000,TraesCS1B02G480600,TraesCS2A02G397600,TraesCS2D02G395200,TraesCS5D02G268000,TraesCS2D02G395400,TraesCS2A02G287300,TraesCS5A02G260600,TraesCS5B02G258900,TraesCS1A02G445900,TraesCS6A02G202200,TraesCS5D02G341200,TraesCS3D02G057600,TraesCS7A02G223100,TraesCS5B02G335500,TraesCS2A02G214500,TraesCS1A02G005700,TraesCS5B02G448500,TraesCS3D02G217400,…	7.71755e-06
Biological process	mRNA metabolic process	GO:0016071	8	3.77487e-07	2.5682	36	852	862	52393	TraesCS5D02G167700,TraesCS7A02G062500,TraesCS5D02G143500,TraesCSU02G068100,TraesCS1D02G134400,TraesCS7D02G128800,TraesCS6D02G028200,TraesCS1D02G332500,TraesCS6A02G024900,TraesCS4B02G043900,TraesCS4A02G171800,TraesCS6A02G312100,TraesCS1B02G203600,TraesCS7D02G326400,TraesCS4B02G209700,TraesCS5B02G159400,TraesCS6D02G401900,TraesCS7D02G290300,TraesCS1A02G128600,TraesCS6B02G034100,TraesCS1A02G067300,T…	8.13139e-06
Biological process	nucleic acid metabolic process	GO:0090304	6	4.01618e-07	1.36405	220	9803	862	52393	TraesCS5A02G552700,TraesCS1A02G262400,TraesCS6D02G185800,TraesCS5D02G167700,TraesCS7A02G296100,TraesCS6D02G285400,TraesCS1B02G480600,TraesCS4A02G209100,TraesCS6B02G315600,TraesCS6B02G393500,TraesCS5D02G401100,TraesCS1D02G277100,TraesCS4A02G058000,TraesCS4B02G059600,TraesCS1B02G322900,TraesCS1A02G329600,TraesCS7B02G129800,TraesCS3A02G306200,TraesCS7D02G289200,TraesCS1B02G146200,TraesCS3B02G367500,…	8.56379e-06
Biological process	cell division	GO:0051301	4	4.72365e-07	2.67435	33	750	862	52393	TraesCS6D02G185800,TraesCS7B02G190000,TraesCS6B02G315600,TraesCS2A02G231300,TraesCS2A02G235900,TraesCS1B02G237300,TraesCS2A02G296000,TraesCS6A02G202200,TraesCS5D02G341200,TraesCS7A02G223100,TraesCS5B02G335500,TraesCS1A02G005700,TraesCS6A02G380200,TraesCS4B02G268200,TraesCS7D02G224800,TraesCS5A02G336500,TraesCS7D02G313200,TraesCS1D02G002400,TraesCS3A02G264600,TraesCS5A02G067300,TraesCS3A02G205800,…	9.97162e-06
Biological process	mRNA processing	GO:0006397	9	5.47154e-07	2.87543	29	613	862	52393	TraesCSU02G068100,TraesCS1D02G134400,TraesCS7D02G128800,TraesCS6D02G028200,TraesCS1D02G332500,TraesCS6A02G024900,TraesCS4B02G043900,TraesCS4A02G171800,TraesCS6A02G312100,TraesCS1B02G203600,TraesCS7D02G326400,TraesCS4B02G209700,TraesCS5B02G159400,TraesCS6D02G401900,TraesCS7D02G290300,TraesCS1A02G128600,TraesCS6B02G034100,TraesCS1A02G067300,TraesCS1B02G085800,TraesCS1B02G165900,TraesCS4D02G143400,T…	1.14361e-05
Biological process	cold acclimation	GO:0009631	6	5.61313e-07	5.25266	14	162	862	52393	TraesCS1A02G262400,TraesCS4A02G363700,TraesCS5D02G509700,TraesCS7B02G362600,TraesCS5B02G509700,TraesCS1D02G262400,TraesCS1B02G273100,TraesCS5D02G509600,TraesCS7D02G449300,TraesCS5D02G509800,TraesCS7A02G307400,TraesCS2B02G215200,TraesCS1B02G273000,TraesCS7A02G461100,	1.1617e-05
Biological process	histone lysine methylation	GO:0034968	11	6.13302e-07	4.3053	17	240	862	52393	TraesCS1B02G297800,TraesCS6B02G151600,TraesCS7B02G289500,TraesCS1A02G288400,TraesCS6A02G380200,TraesCS4D02G053600,TraesCS6A02G123400,TraesCS5B02G163900,TraesCS7B02G219000,TraesCS1D02G287400,TraesCS3B02G367200,TraesCS4A02G261000,TraesCS2D02G389100,TraesCS4D02G278500,TraesCS6B02G419000,TraesCS6D02G364900,TraesCS3B02G366900,	1.25697e-05
Biological process	cellular protein metabolic process	GO:0044267	6	6.25161e-07	1.31616	255	11776	862	52393	TraesCS1A02G006000,TraesCS1B02G297800,TraesCS7D02G291300,TraesCS2A02G233300,TraesCS6A02G042600,TraesCS5B02G468500,TraesCS7B02G045600,TraesCS3D02G081000,TraesCS4B02G395600,TraesCS1B02G274700,TraesCS6B02G335200,TraesCS2A02G094200,TraesCS1D02G014300,TraesCS2D02G109000,TraesCS4A02G208000,TraesCS3B02G226300,TraesCS6A02G306600,TraesCS2D02G080900,TraesCS5B02G226600,TraesCS5D02G131700,TraesCS1D02G386900,…	1.26896e-05
Biological process	organelle fission	GO:0048285	5	6.87891e-07	2.84297	29	620	862	52393	TraesCS5D02G167700,TraesCS2B02G024400,TraesCS5D02G401100,TraesCS4A02G158700,TraesCS7A02G204000,TraesCS1A02G314100,TraesCS7B02G289500,TraesCS6B02G236700,TraesCS1D02G314600,TraesCS7A02G295800,TraesCS2A02G250200,TraesCS2A02G129900,TraesCS2D02G497800,TraesCS2A02G356300,TraesCS2D02G132100,TraesCS3A02G264600,TraesCS2D02G286200,TraesCS3D02G396500,TraesCS2D02G093700,TraesCS7A02G215200,TraesCS5B02G451400,…	1.38299e-05
Biological process	nuclear transport	GO:0051169	6	8.66684e-07	4.4406	16	219	862	52393	TraesCS5A02G552700,TraesCS4A02G063400,TraesCS6B02G339400,TraesCS2A02G296000,TraesCS3D02G427300,TraesCS2D02G273300,TraesCS5B02G374800,TraesCS1D02G420600,TraesCS6D02G289000,TraesCS2B02G389800,TraesCS1B02G126500,TraesCS4D02G018500,TraesCS4B02G387800,TraesCS4A02G293000,TraesCS5A02G372700,TraesCS2B02G505600,	1.72601e-05
Biological process	nucleocytoplasmic transport	GO:0006913	7	8.66684e-07	4.4406	16	219	862	52393	TraesCS5A02G552700,TraesCS4A02G063400,TraesCS6B02G339400,TraesCS2A02G296000,TraesCS3D02G427300,TraesCS2D02G273300,TraesCS5B02G374800,TraesCS1D02G420600,TraesCS6D02G289000,TraesCS2B02G389800,TraesCS1B02G126500,TraesCS4D02G018500,TraesCS4B02G387800,TraesCS4A02G293000,TraesCS5A02G372700,TraesCS2B02G505600,	1.72601e-05
Biological process	ribosome biogenesis	GO:0042254	5	9.00342e-07	2.93574	27	559	862	52393	TraesCS6B02G315600,TraesCS5A02G288400,TraesCS4B02G059600,TraesCS7D02G289200,TraesCS2D02G430500,TraesCS4D02G059400,TraesCS4A02G276400,TraesCS1A02G227600,TraesCS5D02G296200,TraesCS1D02G142200,TraesCS7B02G209900,TraesCS7A02G286200,TraesCS7B02G183600,TraesCS4D02G034600,TraesCS2A02G432600,TraesCS2B02G194400,TraesCS5D02G370000,TraesCS1A02G067300,TraesCS1B02G085800,TraesCS5A02G452400,TraesCS7A02G309900,…	1.75984e-05
Biological process	macromolecular complex subunit organization	GO:0043933	4	1.00524e-06	2.13734	48	1365	862	52393	TraesCS6D02G185800,TraesCS5D02G186200,TraesCS7B02G190000,TraesCS1B02G480600,TraesCS2A02G397600,TraesCS2D02G395200,TraesCS5D02G268000,TraesCS2D02G395400,TraesCS2A02G287300,TraesCS5A02G260600,TraesCS5B02G258900,TraesCS1A02G445900,TraesCS6A02G202200,TraesCS5D02G341200,TraesCS3D02G057600,TraesCS7A02G223100,TraesCS1A02G095000,TraesCS5B02G335500,TraesCS2A02G214500,TraesCS1D02G099600,TraesCS1A02G005700,…	1.94685e-05
Biological process	ncRNA metabolic process	GO:0034660	8	1.29885e-06	2.40009	37	937	862	52393	TraesCS6B02G315600,TraesCS4B02G059600,TraesCS7B02G129800,TraesCS7D02G289200,TraesCS5A02G442200,TraesCS2D02G430500,TraesCS7D02G506300,TraesCS4D02G059400,TraesCS5D02G143500,TraesCS5D02G217600,TraesCS4A02G276400,TraesCS3A02G120200,TraesCS3B02G455000,TraesCS4B02G043900,TraesCS1A02G227600,TraesCS5B02G446300,TraesCS7A02G286200,TraesCS7B02G183600,TraesCS4D02G034600,TraesCS6A02G065400,TraesCS2A02G432600,…	2.49261e-05
Biological process	covalent chromatin modification	GO:0016569	6	1.31233e-06	3.02693	25	502	862	52393	TraesCS1B02G297800,TraesCS6B02G151600,TraesCS7B02G289500,TraesCS1B02G086600,TraesCS1A02G288400,TraesCS1A02G005700,TraesCS6A02G380200,TraesCS4D02G053600,TraesCS1D02G002400,TraesCS6A02G123400,TraesCS2B02G521600,TraesCS5B02G163900,TraesCS2D02G489900,TraesCS7B02G219000,TraesCS1D02G287400,TraesCS3B02G367200,TraesCS2D02G293800,TraesCS4A02G261000,TraesCS5B02G451400,TraesCS2D02G389100,TraesCS4D02G278500,…	2.4958e-05
Biological process	heterochromatin assembly	GO:0031507	7	1.37455e-06	23.3772	5	13	862	52393	TraesCS5D02G341200,TraesCS5B02G335500,TraesCS1A02G005700,TraesCS5A02G336500,TraesCS1D02G002400,	2.59077e-05
Biological process	single organism reproductive process	GO:0044702	3	1.41912e-06	1.50118	133	5385	862	52393	TraesCS1A02G262400,TraesCS5D02G462300,TraesCS6A02G042600,TraesCS5D02G167700,TraesCS2B02G024400,TraesCS6B02G335200,TraesCS6A02G306600,TraesCS5D02G401100,TraesCS1D02G277100,TraesCS5D02G131700,TraesCS6A02G213700,TraesCS2D02G091800,TraesCS4A02G158700,TraesCS4A02G255400,TraesCS1B02G322900,TraesCS4A02G085400,TraesCS5B02G561500,TraesCS3A02G306200,TraesCS6D02G364100,TraesCS7D02G289200,TraesCS3B02G370900,…	2.65111e-05
Biological process	positive regulation of chromatin organization	GO:1905269	9	1.5154e-06	9.72492	8	50	862	52393	TraesCS6B02G151600,TraesCS1B02G086600,TraesCS1A02G005700,TraesCS4D02G053600,TraesCS1D02G002400,TraesCS6A02G123400,TraesCS5B02G163900,TraesCS4A02G261000,	2.80615e-05
Biological process	ribonucleoprotein complex biogenesis	GO:0022613	4	1.65491e-06	2.72013	29	648	862	52393	TraesCS6B02G315600,TraesCS5A02G288400,TraesCS4B02G059600,TraesCS7D02G289200,TraesCS2D02G430500,TraesCS4D02G059400,TraesCS4A02G276400,TraesCS1A02G227600,TraesCS5D02G296200,TraesCS1D02G142200,TraesCS7B02G209900,TraesCS7A02G286200,TraesCS7B02G183600,TraesCS4D02G034600,TraesCS2D02G273300,TraesCS2A02G432600,TraesCS2B02G194400,TraesCS5D02G370000,TraesCS1A02G067300,TraesCS1B02G085800,TraesCS5A02G452400,…	3.03783e-05
Biological process	peptidyl-amino acid modification	GO:0018193	8	2.02989e-06	2.74937	28	619	862	52393	TraesCS1B02G297800,TraesCS6B02G151600,TraesCS7B02G289500,TraesCS6B02G339400,TraesCS1B02G086600,TraesCS5D02G073700,TraesCS1A02G288400,TraesCS6A02G176900,TraesCS6A02G380200,TraesCS4D02G053600,TraesCS7D02G403300,TraesCS6A02G123400,TraesCS5B02G163900,TraesCS7B02G219000,TraesCS1D02G287400,TraesCS3B02G367200,TraesCS6D02G289000,TraesCS4A02G261000,TraesCS2D02G389100,TraesCS4D02G278500,TraesCS3D02G211100,…	3.69405e-05
Biological process	chaperone-mediated protein folding	GO:0061077	4	2.06346e-06	9.35088	8	52	862	52393	TraesCS5D02G268000,TraesCS7D02G284400,TraesCS5A02G260600,TraesCS5B02G258900,TraesCS7A02G291600,TraesCS2D02G033200,TraesCS7D02G032800,TraesCS7B02G184100,	3.72305e-05
Biological process	nucleobase-containing compound metabolic process	GO:0006139	5	2.23403e-06	1.30951	241	11186	862	52393	TraesCS5A02G552700,TraesCS1A02G262400,TraesCS6D02G185800,TraesCS2A02G272900,TraesCS5D02G167700,TraesCS7A02G296100,TraesCS6D02G285400,TraesCS1B02G480600,TraesCS4A02G209100,TraesCS6B02G302700,TraesCS6B02G315600,TraesCS6B02G393500,TraesCS5D02G401100,TraesCS1D02G277100,TraesCS4A02G058000,TraesCS6A02G213700,TraesCS4B02G059600,TraesCS7B02G214300,TraesCS1B02G322900,TraesCS1A02G329600,TraesCS7D02G269600,…	3.99664e-05
Biological process	nitrogen compound metabolic process	GO:0006807	3	2.48037e-06	1.15545	497	26144	862	52393	TraesCS5A02G552700,TraesCS1A02G262400,TraesCS6D02G185800,TraesCS1A02G006000,TraesCS1B02G297800,TraesCS7D02G291300,TraesCS3A02G206600,TraesCS5A02G307200,TraesCS2A02G233300,TraesCS2A02G272900,TraesCS6A02G042600,TraesCS5B02G468500,TraesCS7B02G045600,TraesCS5D02G167700,TraesCS1D02G282900,TraesCS3D02G081000,TraesCS7A02G296100,TraesCS6D02G285400,TraesCS4B02G395600,TraesCS1B02G274700,TraesCS6B02G335200,…	4.40006e-05
Biological process	mitotic sister chromatid cohesion	GO:0007064	7	2.64294e-06	14.5874	6	25	862	52393	TraesCS7A02G295800,TraesCS2A02G356300,TraesCS7A02G215200,TraesCS7D02G217100,TraesCS7B02G122400,TraesCS6A02G231400,	4.64937e-05
Biological process	negative regulation of transcription, DNA-templated	GO:0045892	11	2.70019e-06	2.60117	30	701	862	52393	TraesCS7D02G289200,TraesCS7B02G289500,TraesCS1A02G445700,TraesCS1B02G086600,TraesCS2D02G245500,TraesCS4D02G221200,TraesCS2B02G260300,TraesCS4B02G220900,TraesCS1D02G454400,TraesCS1A02G005700,TraesCS3B02G142300,TraesCS1B02G154500,TraesCS6A02G380200,TraesCS1A02G132400,TraesCS4D02G053600,TraesCS1D02G002400,TraesCS7A02G286200,TraesCS7B02G183600,TraesCS7D02G246600,TraesCS3A02G442000,TraesCS2A02G097800,…	4.71083e-05
Biological process	negative regulation of RNA biosynthetic process	GO:1902679	9	2.93833e-06	2.59009	30	704	862	52393	TraesCS7D02G289200,TraesCS7B02G289500,TraesCS1A02G445700,TraesCS1B02G086600,TraesCS2D02G245500,TraesCS4D02G221200,TraesCS2B02G260300,TraesCS4B02G220900,TraesCS1D02G454400,TraesCS1A02G005700,TraesCS3B02G142300,TraesCS1B02G154500,TraesCS6A02G380200,TraesCS1A02G132400,TraesCS4D02G053600,TraesCS1D02G002400,TraesCS7A02G286200,TraesCS7B02G183600,TraesCS7D02G246600,TraesCS3A02G442000,TraesCS2A02G097800,…	5.08427e-05
Biological process	negative regulation of nucleic acid-templated transcription	GO:1903507	10	2.93833e-06	2.59009	30	704	862	52393	TraesCS7D02G289200,TraesCS7B02G289500,TraesCS1A02G445700,TraesCS1B02G086600,TraesCS2D02G245500,TraesCS4D02G221200,TraesCS2B02G260300,TraesCS4B02G220900,TraesCS1D02G454400,TraesCS1A02G005700,TraesCS3B02G142300,TraesCS1B02G154500,TraesCS6A02G380200,TraesCS1A02G132400,TraesCS4D02G053600,TraesCS1D02G002400,TraesCS7A02G286200,TraesCS7B02G183600,TraesCS7D02G246600,TraesCS3A02G442000,TraesCS2A02G097800,…	5.08427e-05
Biological process	positive regulation of organelle organization	GO:0010638	7	3.10825e-06	4.55043	14	187	862	52393	TraesCS7B02G190000,TraesCS6B02G151600,TraesCS1B02G086600,TraesCS7A02G223100,TraesCS2A02G214500,TraesCS1A02G005700,TraesCS4D02G053600,TraesCS7D02G224800,TraesCS7B02G167200,TraesCS1D02G002400,TraesCS6A02G123400,TraesCS2D02G286200,TraesCS5B02G163900,TraesCS4A02G261000,	5.29155e-05
Biological process	positive regulation of chromosome organization	GO:2001252	8	3.67583e-06	8.68296	8	56	862	52393	TraesCS6B02G151600,TraesCS1B02G086600,TraesCS1A02G005700,TraesCS4D02G053600,TraesCS1D02G002400,TraesCS6A02G123400,TraesCS5B02G163900,TraesCS4A02G261000,	6.20774e-05
Biological process	reproductive shoot system development	GO:0090567	6	4.18016e-06	1.97819	51	1567	862	52393	TraesCS1A02G262400,TraesCS6B02G335200,TraesCS6A02G306600,TraesCS3B02G370900,TraesCS5A02G152400,TraesCS5D02G268000,TraesCS6B02G339400,TraesCS2A02G235900,TraesCS1B02G086600,TraesCS7B02G197700,TraesCS5A02G260600,TraesCS5B02G258900,TraesCS6B02G135400,TraesCS5B02G164500,TraesCS5A02G167500,TraesCS1D02G262400,TraesCS1B02G273100,TraesCS3B02G142300,TraesCS1B02G154500,TraesCS2D02G576800,TraesCS1A02G132400,…	7.00343e-05
Biological process	response to osmotic stress	GO:0006970	4	4.4857e-06	1.7115	76	2699	862	52393	TraesCS1A02G262400,TraesCS7D02G291300,TraesCS5D02G417700,TraesCS2A02G545600,TraesCS6A02G213700,TraesCS1B02G364500,TraesCS1A02G350200,TraesCS1D02G309200,TraesCS1B02G248000,TraesCS5D02G268000,TraesCS1A02G445700,TraesCS4A02G166900,TraesCS5A02G260600,TraesCS1D02G153900,TraesCS7A02G009800,TraesCS3B02G321000,TraesCS5B02G258900,TraesCS1A02G150400,TraesCS1D02G355800,TraesCS3A02G236800,TraesCS3D02G228700,…	7.01431e-05
Biological process	mitotic cytokinesis	GO:0000281	6	4.59627e-06	3.90559	16	249	862	52393	TraesCS7B02G190000,TraesCS2A02G235900,TraesCS7A02G223100,TraesCS6A02G380200,TraesCS7D02G224800,TraesCS7D02G313200,TraesCS3A02G264600,TraesCS5A02G067300,TraesCS2D02G093700,TraesCSU02G142500,TraesCS6B02G419000,TraesCS6B02G104600,TraesCS5A02G516000,TraesCS6D02G364900,TraesCS2B02G260800,TraesCS2D02G241800,	7.13436e-05
Biological process	rRNA metabolic process	GO:0016072	9	4.73169e-06	3.39657	19	340	862	52393	TraesCS6B02G315600,TraesCS4B02G059600,TraesCS7D02G289200,TraesCS2D02G430500,TraesCS4D02G059400,TraesCS4A02G276400,TraesCS1A02G227600,TraesCS7A02G286200,TraesCS7B02G183600,TraesCS4D02G034600,TraesCS2A02G432600,TraesCS5D02G370000,TraesCS1A02G067300,TraesCS1B02G085800,TraesCS5A02G452400,TraesCS5D02G462800,TraesCS6D02G384500,TraesCS5A02G516000,TraesCS4B02G037300,	7.29094e-05
Biological process	histone methylation	GO:0016571	10	5.23494e-06	3.67713	17	281	862	52393	TraesCS1B02G297800,TraesCS6B02G151600,TraesCS7B02G289500,TraesCS1A02G288400,TraesCS6A02G380200,TraesCS4D02G053600,TraesCS6A02G123400,TraesCS5B02G163900,TraesCS7B02G219000,TraesCS1D02G287400,TraesCS3B02G367200,TraesCS4A02G261000,TraesCS2D02G389100,TraesCS4D02G278500,TraesCS6B02G419000,TraesCS6D02G364900,TraesCS3B02G366900,	8.00794e-05
Biological process	cellular component assembly	GO:0022607	4	5.55221e-06	1.90156	55	1758	862	52393	TraesCS6B02G173000,TraesCS6D02G185800,TraesCS2A02G233300,TraesCS2A02G272900,TraesCS5D02G167700,TraesCS5D02G186200,TraesCS7B02G190000,TraesCS2B02G024400,TraesCS1B02G480600,TraesCS2A02G397600,TraesCS5D02G401100,TraesCS5D02G167500,TraesCS2D02G395200,TraesCS5D02G268000,TraesCS2D02G395400,TraesCS2A02G287300,TraesCS5A02G260600,TraesCS5B02G258900,TraesCS1A02G445900,TraesCS6A02G202200,TraesCS5D02G341200,…	8.43217e-05
Biological process	negative regulation of RNA metabolic process	GO:0051253	8	5.81597e-06	2.50127	30	729	862	52393	TraesCS7D02G289200,TraesCS7B02G289500,TraesCS1A02G445700,TraesCS1B02G086600,TraesCS2D02G245500,TraesCS4D02G221200,TraesCS2B02G260300,TraesCS4B02G220900,TraesCS1D02G454400,TraesCS1A02G005700,TraesCS3B02G142300,TraesCS1B02G154500,TraesCS6A02G380200,TraesCS1A02G132400,TraesCS4D02G053600,TraesCS1D02G002400,TraesCS7A02G286200,TraesCS7B02G183600,TraesCS7D02G246600,TraesCS3A02G442000,TraesCS2A02G097800,…	8.76966e-05
Biological process	cytoskeleton-dependent cytokinesis	GO:0061640	5	5.91512e-06	3.82871	16	254	862	52393	TraesCS7B02G190000,TraesCS2A02G235900,TraesCS7A02G223100,TraesCS6A02G380200,TraesCS7D02G224800,TraesCS7D02G313200,TraesCS3A02G264600,TraesCS5A02G067300,TraesCS2D02G093700,TraesCSU02G142500,TraesCS6B02G419000,TraesCS6B02G104600,TraesCS5A02G516000,TraesCS6D02G364900,TraesCS2B02G260800,TraesCS2D02G241800,	8.8559e-05
Biological process	histone H3-K27 methylation	GO:0070734	12	6.12872e-06	9.89454	7	43	862	52393	TraesCS1B02G297800,TraesCS6B02G151600,TraesCS1A02G288400,TraesCS6A02G123400,TraesCS5B02G163900,TraesCS7B02G219000,TraesCS1D02G287400,	9.11108e-05
Biological process	cytokinesis	GO:0000910	4	6.85996e-06	3.78402	16	257	862	52393	TraesCS7B02G190000,TraesCS2A02G235900,TraesCS7A02G223100,TraesCS6A02G380200,TraesCS7D02G224800,TraesCS7D02G313200,TraesCS3A02G264600,TraesCS5A02G067300,TraesCS2D02G093700,TraesCSU02G142500,TraesCS6B02G419000,TraesCS6B02G104600,TraesCS5A02G516000,TraesCS6D02G364900,TraesCS2B02G260800,TraesCS2D02G241800,	0.000101268
Biological process	posttranscriptional gene silencing	GO:0016441	9	7.07907e-06	3.18224	20	382	862	52393	TraesCS5A02G552700,TraesCS1A02G445700,TraesCS5D02G143500,TraesCS6D02G113900,TraesCS6B02G151900,TraesCS4B02G043900,TraesCS5A02G389200,TraesCS6A02G312100,TraesCS6A02G123800,TraesCS6A02G065400,TraesCS2D02G273300,TraesCS2B02G521600,TraesCS2D02G489900,TraesCS5B02G451400,TraesCS5A02G516000,TraesCS2A02G009400,TraesCS4B02G387800,TraesCS6B02G088500,TraesCS1A02G324800,TraesCS6B02G342300,	0.000103777
Biological process	response to salt stress	GO:0009651	5	7.09769e-06	1.73376	70	2454	862	52393	TraesCS1A02G262400,TraesCS7D02G291300,TraesCS5D02G417700,TraesCS2A02G545600,TraesCS6A02G213700,TraesCS1B02G364500,TraesCS1A02G350200,TraesCS1D02G309200,TraesCS1B02G248000,TraesCS5D02G268000,TraesCS1A02G445700,TraesCS4A02G166900,TraesCS5A02G260600,TraesCS1D02G153900,TraesCS7A02G009800,TraesCS3B02G321000,TraesCS5B02G258900,TraesCS1A02G150400,TraesCS1D02G355800,TraesCS3A02G236800,TraesCS3D02G228700,…	0.000103333
Biological process	rRNA processing	GO:0006364	10	7.96742e-06	3.40827	18	321	862	52393	TraesCS6B02G315600,TraesCS4B02G059600,TraesCS7D02G289200,TraesCS2D02G430500,TraesCS4D02G059400,TraesCS4A02G276400,TraesCS1A02G227600,TraesCS7A02G286200,TraesCS7B02G183600,TraesCS4D02G034600,TraesCS2A02G432600,TraesCS5D02G370000,TraesCS1A02G067300,TraesCS1B02G085800,TraesCS5A02G452400,TraesCS5D02G462800,TraesCS6D02G384500,TraesCS4B02G037300,	0.0001152
Biological process	shoot system development	GO:0048367	5	8.10655e-06	1.68961	75	2698	862	52393	TraesCS1A02G262400,TraesCS5D02G186200,TraesCS6B02G335200,TraesCS6B02G315600,TraesCS6A02G306600,TraesCS7D02G289200,TraesCS3B02G370900,TraesCS5A02G152400,TraesCS5D02G268000,TraesCS6B02G339400,TraesCS2A02G235900,TraesCS1B02G086600,TraesCS2A02G296000,TraesCS7B02G197700,TraesCS4D02G221200,TraesCS5A02G260600,TraesCS5B02G258900,TraesCS6B02G135400,TraesCS5B02G164500,TraesCS5D02G341200,TraesCS5A02G167500,…	0.000116414
Biological process	DNA topological change	GO:0006265	8	8.38801e-06	9.45478	7	45	862	52393	TraesCS6A02G268600,TraesCS6D02G246300,TraesCS1B02G271100,TraesCS1A02G260500,TraesCS6B02G295700,TraesCS1D02G260500,TraesCS7A02G302200,	0.000119643
Biological process	positive regulation of cellular component organization	GO:0051130	6	8.40393e-06	3.92979	15	232	862	52393	TraesCS7B02G190000,TraesCS6B02G151600,TraesCS1B02G086600,TraesCS7A02G223100,TraesCS2A02G214500,TraesCS1A02G005700,TraesCS3B02G142300,TraesCS4D02G053600,TraesCS7D02G224800,TraesCS7B02G167200,TraesCS1D02G002400,TraesCS6A02G123400,TraesCS2D02G286200,TraesCS5B02G163900,TraesCS4A02G261000,	0.000119065
Biological process	zygote asymmetric cytokinesis in embryo sac	GO:0010069	7	1.01015e-05	11.764	6	31	862	52393	TraesCS2A02G235900,TraesCS6A02G380200,TraesCS6B02G419000,TraesCS6D02G364900,TraesCS2B02G260800,TraesCS2D02G241800,	0.000141221
Biological process	protein alkylation	GO:0008213	8	1.02423e-05	3.34573	18	327	862	52393	TraesCS1B02G297800,TraesCS6B02G151600,TraesCS7B02G289500,TraesCS1A02G288400,TraesCS6A02G380200,TraesCS4D02G053600,TraesCS6A02G123400,TraesCS5B02G163900,TraesCS7B02G219000,TraesCS1D02G287400,TraesCS3B02G367200,TraesCS4A02G261000,TraesCS2D02G389100,TraesCS4D02G278500,TraesCS6B02G419000,TraesCS6D02G364900,TraesCS5B02G228300,TraesCS3B02G366900,	0.000142246
Biological process	protein methylation	GO:0006479	9	1.02423e-05	3.34573	18	327	862	52393	TraesCS1B02G297800,TraesCS6B02G151600,TraesCS7B02G289500,TraesCS1A02G288400,TraesCS6A02G380200,TraesCS4D02G053600,TraesCS6A02G123400,TraesCS5B02G163900,TraesCS7B02G219000,TraesCS1D02G287400,TraesCS3B02G367200,TraesCS4A02G261000,TraesCS2D02G389100,TraesCS4D02G278500,TraesCS6B02G419000,TraesCS6D02G364900,TraesCS5B02G228300,TraesCS3B02G366900,	0.000142246
Biological process	negative regulation of chromosome organization	GO:2001251	8	1.14673e-05	7.48071	8	65	862	52393	TraesCS6B02G236700,TraesCS4D02G053600,TraesCS1D02G264100,TraesCS1B02G274600,TraesCS4A02G261000,TraesCS1A02G264000,TraesCS6D02G191700,TraesCS5A02G302000,	0.000157191
Biological process	cellular biosynthetic process	GO:0044249	4	1.23007e-05	1.24629	282	13753	862	52393	TraesCS7D02G291300,TraesCS2A02G272900,TraesCS5B02G468500,TraesCS7A02G296100,TraesCS6D02G285400,TraesCS1B02G274700,TraesCS1B02G480600,TraesCS4A02G209100,TraesCS2A02G094200,TraesCS6B02G302700,TraesCS6B02G393500,TraesCS2D02G109000,TraesCS4A02G208000,TraesCS2D02G080900,TraesCS5B02G226600,TraesCS5D02G131700,TraesCS4A02G058000,TraesCS2D02G091800,TraesCS7B02G214300,TraesCS1B02G322900,TraesCS7D02G269600,…	0.000167528
Biological process	negative regulation of cellular component organization	GO:0051129	6	1.27816e-05	5.06506	11	132	862	52393	TraesCS6B02G236700,TraesCS5A02G444200,TraesCS4D02G053600,TraesCS1D02G264100,TraesCS1B02G274600,TraesCS4A02G261000,TraesCS1A02G264000,TraesCS6D02G191700,TraesCS5A02G302000,TraesCS7B02G265500,TraesCS4D02G145200,	0.000172962
Biological process	organic substance biosynthetic process	GO:1901576	4	1.41919e-05	1.24122	286	14005	862	52393	TraesCS7D02G291300,TraesCS2A02G272900,TraesCS5B02G468500,TraesCS7A02G296100,TraesCS6D02G285400,TraesCS1B02G274700,TraesCS1B02G480600,TraesCS4A02G209100,TraesCS2A02G094200,TraesCS6B02G302700,TraesCS6B02G393500,TraesCS2D02G109000,TraesCS4A02G208000,TraesCS2D02G080900,TraesCS5B02G226600,TraesCS5D02G131700,TraesCS4A02G058000,TraesCS6A02G213700,TraesCS2D02G091800,TraesCS7B02G214300,TraesCS1B02G322900,…	0.000188422
Biological process	ncRNA processing	GO:0034470	9	1.50276e-05	2.51699	27	652	862	52393	TraesCS6B02G315600,TraesCS4B02G059600,TraesCS7B02G129800,TraesCS7D02G289200,TraesCS2D02G430500,TraesCS4D02G059400,TraesCS5D02G143500,TraesCS4A02G276400,TraesCS4B02G043900,TraesCS1A02G227600,TraesCS7A02G286200,TraesCS7B02G183600,TraesCS4D02G034600,TraesCS6A02G065400,TraesCS2A02G432600,TraesCS5D02G370000,TraesCS2B02G371800,TraesCS1A02G067300,TraesCS1B02G085800,TraesCS5A02G452400,TraesCS5D02G462800,…	0.00019827
Biological process	regulation of chromatin organization	GO:1902275	8	1.58084e-05	4.9525	11	135	862	52393	TraesCS6B02G151600,TraesCS7B02G289500,TraesCS1B02G086600,TraesCS1A02G005700,TraesCS4D02G053600,TraesCS1D02G002400,TraesCS6A02G123400,TraesCS5B02G163900,TraesCS7B02G219000,TraesCS4A02G261000,TraesCS5A02G302000,	0.000207277
Biological process	chromatin remodeling	GO:0006338	5	1.66484e-05	6.14637	9	89	862	52393	TraesCS5D02G341200,TraesCS5B02G335500,TraesCS1D02G099600,TraesCS1A02G005700,TraesCS3D02G068900,TraesCS5A02G336500,TraesCS1D02G002400,TraesCS3B02G083400,TraesCS7A02G302200,	0.000216942
Biological process	flower development	GO:0009908	7	1.94067e-05	1.91059	48	1527	862	52393	TraesCS1A02G262400,TraesCS6B02G335200,TraesCS6A02G306600,TraesCS3B02G370900,TraesCS5A02G152400,TraesCS5D02G268000,TraesCS6B02G339400,TraesCS2A02G235900,TraesCS1B02G086600,TraesCS7B02G197700,TraesCS5A02G260600,TraesCS5B02G258900,TraesCS6B02G135400,TraesCS1D02G262400,TraesCS1B02G273100,TraesCS3B02G142300,TraesCS1B02G154500,TraesCS2D02G576800,TraesCS1A02G132400,TraesCS2A02G344300,TraesCS3D02G251300,…	0.000251335
Biological process	zygote asymmetric cell division	GO:0010070	6	2.10568e-05	10.4196	6	35	862	52393	TraesCS2A02G235900,TraesCS6A02G380200,TraesCS6B02G419000,TraesCS6D02G364900,TraesCS2B02G260800,TraesCS2D02G241800,	0.000271042
Biological process	DNA methylation on cytosine within a CG sequence	GO:0010424	12	2.48712e-05	13.8138	5	22	862	52393	TraesCS2A02G235900,TraesCS1A02G005700,TraesCS1D02G002400,TraesCS2B02G260800,TraesCS2D02G241800,	0.000316284
Biological process	cellular response to DNA damage stimulus	GO:0006974	5	2.80607e-05	2.23049	32	872	862	52393	TraesCS6D02G185800,TraesCS5D02G401100,TraesCS1D02G277100,TraesCS4A02G058000,TraesCS1A02G329600,TraesCS7B02G289500,TraesCS6B02G303400,TraesCS4D02G246300,TraesCS6A02G202200,TraesCS5D02G341200,TraesCS6D02G256200,TraesCS2A02G250200,TraesCS5B02G335500,TraesCS3A02G179700,TraesCS3B02G142300,TraesCS2A02G356300,TraesCS3D02G251300,TraesCS6D02G370400,TraesCS5A02G336500,TraesCS3D02G391700,TraesCS3B02G112900,…	0.000354708
Biological process	response to abiotic stimulus	GO:0009628	3	3.12028e-05	1.3471	167	7535	862	52393	TraesCS1A02G262400,TraesCS7D02G291300,TraesCS6A02G042600,TraesCS6B02G335200,TraesCS4A02G209100,TraesCS4A02G363700,TraesCS5D02G417700,TraesCS6A02G306600,TraesCS4D02G066100,TraesCS4D02G140800,TraesCS4A02G058000,TraesCS2A02G545600,TraesCS6A02G213700,TraesCS1B02G364500,TraesCS1A02G350200,TraesCS1A02G329600,TraesCS5B02G561500,TraesCS1D02G309200,TraesCS6D02G364100,TraesCS5D02G509700,TraesCS6B02G151600,…	0.000392078
Biological process	response to inorganic substance	GO:0010035	4	4.09677e-05	1.4733	106	4373	862	52393	TraesCS1A02G262400,TraesCS6A02G042600,TraesCS5D02G417700,TraesCS4D02G140800,TraesCS2A02G545600,TraesCS6A02G213700,TraesCS1B02G364500,TraesCS1A02G350200,TraesCS7D02G360200,TraesCS1A02G411900,TraesCS5A02G152400,TraesCS5D02G268000,TraesCS1A02G445700,TraesCS5D02G423300,TraesCS4A02G166900,TraesCS6B02G078200,TraesCS5A02G479300,TraesCS7D02G506300,TraesCS6A02G061300,TraesCS5B02G418200,TraesCS5D02G354700,…	0.000508723
Biological process	microtubule cytoskeleton organization	GO:0000226	6	4.37529e-05	2.99741	18	365	862	52393	TraesCS2A02G233300,TraesCS5D02G167700,TraesCS7B02G190000,TraesCS5D02G417700,TraesCS1B02G364500,TraesCS1A02G350200,TraesCS5A02G444200,TraesCS7A02G223100,TraesCS1A02G095000,TraesCS7D02G224800,TraesCS3A02G264600,TraesCS2B02G415500,TraesCS5A02G067300,TraesCS3D02G126100,TraesCS4D02G057000,TraesCS4A02G257800,TraesCS1D02G353100,TraesCS5A02G407800,	0.000536991
Biological process	genetic transfer	GO:0009292	4	4.46583e-05	4.86246	10	125	862	52393	TraesCS1A02G445700,TraesCS2A02G235900,TraesCS1D02G454400,TraesCS6A02G380200,TraesCS4D02G053600,TraesCS4A02G261000,TraesCS6B02G419000,TraesCS6D02G364900,TraesCS2B02G260800,TraesCS2D02G241800,	0.000544935
Biological process	DNA mediated transformation	GO:0009294	5	4.46583e-05	4.86246	10	125	862	52393	TraesCS1A02G445700,TraesCS2A02G235900,TraesCS1D02G454400,TraesCS6A02G380200,TraesCS4D02G053600,TraesCS4A02G261000,TraesCS6B02G419000,TraesCS6D02G364900,TraesCS2B02G260800,TraesCS2D02G241800,	0.000544935
Biological process	histone H3-K9 modification	GO:0061647	9	4.59208e-05	5.41611	9	101	862	52393	TraesCS6B02G151600,TraesCS7B02G289500,TraesCS1B02G086600,TraesCS6A02G380200,TraesCS4D02G053600,TraesCS6A02G123400,TraesCS4A02G261000,TraesCS6B02G419000,TraesCS6D02G364900,	0.000553936
Biological process	negative regulation of cellular macromolecule biosynthetic process	GO:2000113	8	5.08991e-05	2.02968	37	1108	862	52393	TraesCS7D02G289200,TraesCS7B02G289500,TraesCS1A02G445700,TraesCS1B02G086600,TraesCS2D02G245500,TraesCS4D02G221200,TraesCS5D02G143500,TraesCS2B02G260300,TraesCS4B02G220900,TraesCS1D02G454400,TraesCS1A02G005700,TraesCS3B02G142300,TraesCS1B02G154500,TraesCS6A02G380200,TraesCS1A02G132400,TraesCS4B02G043900,TraesCS4D02G053600,TraesCS1D02G002400,TraesCS7A02G286200,TraesCS7B02G183600,TraesCS7D02G246600,…	0.0006105
Biological process	negative regulation of macromolecule biosynthetic process	GO:0010558	7	5.37944e-05	2.0242	37	1111	862	52393	TraesCS7D02G289200,TraesCS7B02G289500,TraesCS1A02G445700,TraesCS1B02G086600,TraesCS2D02G245500,TraesCS4D02G221200,TraesCS5D02G143500,TraesCS2B02G260300,TraesCS4B02G220900,TraesCS1D02G454400,TraesCS1A02G005700,TraesCS3B02G142300,TraesCS1B02G154500,TraesCS6A02G380200,TraesCS1A02G132400,TraesCS4B02G043900,TraesCS4D02G053600,TraesCS1D02G002400,TraesCS7A02G286200,TraesCS7B02G183600,TraesCS7D02G246600,…	0.000641581
Biological process	DNA repair	GO:0006281	8	5.83446e-05	2.2454	29	785	862	52393	TraesCS6D02G185800,TraesCS5D02G401100,TraesCS1D02G277100,TraesCS4A02G058000,TraesCS1A02G329600,TraesCS7B02G289500,TraesCS4D02G246300,TraesCS6A02G202200,TraesCS5D02G341200,TraesCS2A02G250200,TraesCS5B02G335500,TraesCS3A02G179700,TraesCS2A02G356300,TraesCS3D02G251300,TraesCS6D02G370400,TraesCS5A02G336500,TraesCS3D02G391700,TraesCS3B02G112900,TraesCS3D02G097700,TraesCS5B02G085000,TraesCS7A02G215200,…	0.000691941
Biological process	heterochromatin organization	GO:0070828	5	5.88304e-05	11.6886	5	26	862	52393	TraesCS5D02G341200,TraesCS5B02G335500,TraesCS1A02G005700,TraesCS5A02G336500,TraesCS1D02G002400,	0.000693805
Biological process	seed development	GO:0048316	5	6.17031e-05	1.66922	63	2294	862	52393	TraesCS1A02G262400,TraesCS5D02G462300,TraesCS6B02G335200,TraesCS6A02G306600,TraesCS1D02G277100,TraesCS6A02G213700,TraesCS2D02G091800,TraesCS1B02G322900,TraesCS4A02G085400,TraesCS3A02G306200,TraesCS6D02G364100,TraesCS7D02G289200,TraesCS1A02G314100,TraesCS1A02G445700,TraesCS7D02G389900,TraesCS2A02G235900,TraesCS1D02G314600,TraesCS4D02G221200,TraesCS1D02G407500,TraesCS3A02G122900,TraesCS1D02G262400,…	0.00072364
Biological process	histone modification	GO:0016570	8	6.54006e-05	2.64264	21	483	862	52393	TraesCS1B02G297800,TraesCS6B02G151600,TraesCS7B02G289500,TraesCS1B02G086600,TraesCS1A02G288400,TraesCS6A02G380200,TraesCS4D02G053600,TraesCS6A02G123400,TraesCS5B02G163900,TraesCS7B02G219000,TraesCS1D02G287400,TraesCS3B02G367200,TraesCS2D02G293800,TraesCS4A02G261000,TraesCS5B02G451400,TraesCS2D02G389100,TraesCS4D02G278500,TraesCS3D02G211100,TraesCS6B02G419000,TraesCS6D02G364900,TraesCS3B02G366900,	0.000762766
Biological process	response to temperature stimulus	GO:0009266	4	7.02824e-05	1.68601	60	2163	862	52393	TraesCS1A02G262400,TraesCS6A02G042600,TraesCS4A02G363700,TraesCS4D02G066100,TraesCS4D02G140800,TraesCS6A02G213700,TraesCS5B02G561500,TraesCS1D02G309200,TraesCS5D02G509700,TraesCS6B02G151600,TraesCS5A02G152400,TraesCS5D02G268000,TraesCS7D02G284400,TraesCS5A02G479300,TraesCS7B02G362600,TraesCS5A02G260600,TraesCS5B02G258900,TraesCS6A02G238600,TraesCS5B02G509700,TraesCS1D02G262400,TraesCS2D02G497800,…	0.000815198
Biological process	vegetative to reproductive phase transition of meristem	GO:0010228	4	7.11895e-05	2.25711	28	754	862	52393	TraesCS1A02G262400,TraesCS6B02G151600,TraesCS7B02G197700,TraesCS1D02G262400,TraesCS6B02G189000,TraesCS1B02G273100,TraesCS5D02G172300,TraesCS1D02G099600,TraesCS1A02G005700,TraesCS6D02G028200,TraesCS6A02G024900,TraesCS7A02G243300,TraesCS1D02G002400,TraesCS7A02G287700,TraesCS2D02G068300,TraesCS6A02G123400,TraesCS7D02G197300,TraesCS6B02G034100,TraesCS2A02G069500,TraesCS7D02G287600,TraesCS3D02G211100,…	0.000821208
Biological process	production of small RNA involved in gene silencing by RNA	GO:0070918	10	8.30351e-05	3.59159	13	220	862	52393	TraesCS5A02G552700,TraesCS1A02G445700,TraesCS5D02G143500,TraesCS6D02G113900,TraesCS6B02G151900,TraesCS4B02G043900,TraesCS6A02G123800,TraesCS6A02G065400,TraesCS5A02G516000,TraesCS2A02G009400,TraesCS4B02G387800,TraesCS6B02G088500,TraesCS1A02G324800,	0.000952647
Biological process	cellular response to dsRNA	GO:0071359	7	8.30351e-05	3.59159	13	220	862	52393	TraesCS5A02G552700,TraesCS1A02G445700,TraesCS5D02G143500,TraesCS6D02G113900,TraesCS6B02G151900,TraesCS4B02G043900,TraesCS6A02G123800,TraesCS6A02G065400,TraesCS5A02G516000,TraesCS2A02G009400,TraesCS4B02G387800,TraesCS6B02G088500,TraesCS1A02G324800,	0.000952647
Biological process	response to dsRNA	GO:0043331	6	8.30351e-05	3.59159	13	220	862	52393	TraesCS5A02G552700,TraesCS1A02G445700,TraesCS5D02G143500,TraesCS6D02G113900,TraesCS6B02G151900,TraesCS4B02G043900,TraesCS6A02G123800,TraesCS6A02G065400,TraesCS5A02G516000,TraesCS2A02G009400,TraesCS4B02G387800,TraesCS6B02G088500,TraesCS1A02G324800,	0.000952647
Biological process	dsRNA fragmentation	GO:0031050	9	8.30351e-05	3.59159	13	220	862	52393	TraesCS5A02G552700,TraesCS1A02G445700,TraesCS5D02G143500,TraesCS6D02G113900,TraesCS6B02G151900,TraesCS4B02G043900,TraesCS6A02G123800,TraesCS6A02G065400,TraesCS5A02G516000,TraesCS2A02G009400,TraesCS4B02G387800,TraesCS6B02G088500,TraesCS1A02G324800,	0.000952647
Biological process	regulation of histone modification	GO:0031056	9	9.66765e-05	5.58903	8	87	862	52393	TraesCS6B02G151600,TraesCS7B02G289500,TraesCS1B02G086600,TraesCS4D02G053600,TraesCS6A02G123400,TraesCS5B02G163900,TraesCS7B02G219000,TraesCS4A02G261000,	0.00106294
Biological process	negative regulation of organelle organization	GO:0010639	7	0.000102957	4.88417	9	112	862	52393	TraesCS6B02G236700,TraesCS4D02G053600,TraesCS1D02G264100,TraesCS1B02G274600,TraesCS4A02G261000,TraesCS1A02G264000,TraesCS6D02G191700,TraesCS5A02G302000,TraesCS7B02G265500,	0.00112612
Biological process	embryo development	GO:0009790	5	0.000106862	1.75667	50	1730	862	52393	TraesCS1A02G262400,TraesCS5D02G462300,TraesCS6B02G335200,TraesCS6A02G306600,TraesCS1D02G277100,TraesCS1B02G322900,TraesCS7D02G289200,TraesCS1A02G314100,TraesCS7D02G389900,TraesCS2A02G235900,TraesCS1D02G314600,TraesCS4D02G221200,TraesCS1D02G407500,TraesCS3A02G122900,TraesCS1D02G262400,TraesCS4B02G220900,TraesCS1B02G273100,TraesCS3A02G120200,TraesCS1D02G445700,TraesCS3B02G142300,TraesCS2D02G576800,…	0.00116281
Biological process	negative regulation of cellular biosynthetic process	GO:0031327	7	0.000107739	1.95555	37	1150	862	52393	TraesCS7D02G289200,TraesCS7B02G289500,TraesCS1A02G445700,TraesCS1B02G086600,TraesCS2D02G245500,TraesCS4D02G221200,TraesCS5D02G143500,TraesCS2B02G260300,TraesCS4B02G220900,TraesCS1D02G454400,TraesCS1A02G005700,TraesCS3B02G142300,TraesCS1B02G154500,TraesCS6A02G380200,TraesCS1A02G132400,TraesCS4B02G043900,TraesCS4D02G053600,TraesCS1D02G002400,TraesCS7A02G286200,TraesCS7B02G183600,TraesCS7D02G246600,…	0.00116634
Biological process	histone H3-K9 methylation	GO:0051567	12	0.000113535	5.46344	8	89	862	52393	TraesCS6B02G151600,TraesCS7B02G289500,TraesCS6A02G380200,TraesCS4D02G053600,TraesCS6A02G123400,TraesCS4A02G261000,TraesCS6B02G419000,TraesCS6D02G364900,	0.00121661
Biological process	positive regulation of histone modification	GO:0031058	10	0.000117809	7.75924	6	47	862	52393	TraesCS6B02G151600,TraesCS1B02G086600,TraesCS4D02G053600,TraesCS6A02G123400,TraesCS5B02G163900,TraesCS4A02G261000,	0.00125604
Biological process	biosynthetic process	GO:0009058	3	0.000121515	1.20519	289	14575	862	52393	TraesCS7D02G291300,TraesCS2A02G272900,TraesCS5B02G468500,TraesCS7A02G296100,TraesCS6D02G285400,TraesCS1B02G274700,TraesCS1B02G480600,TraesCS4A02G209100,TraesCS2A02G094200,TraesCS6B02G302700,TraesCS6B02G393500,TraesCS2D02G109000,TraesCS4A02G208000,TraesCS2D02G080900,TraesCS5B02G226600,TraesCS5D02G131700,TraesCS4A02G058000,TraesCS6A02G213700,TraesCS2D02G091800,TraesCS7B02G214300,TraesCS1B02G322900,…	0.00128904
Biological process	negative regulation of biosynthetic process	GO:0009890	6	0.000123555	1.94204	37	1158	862	52393	TraesCS7D02G289200,TraesCS7B02G289500,TraesCS1A02G445700,TraesCS1B02G086600,TraesCS2D02G245500,TraesCS4D02G221200,TraesCS5D02G143500,TraesCS2B02G260300,TraesCS4B02G220900,TraesCS1D02G454400,TraesCS1A02G005700,TraesCS3B02G142300,TraesCS1B02G154500,TraesCS6A02G380200,TraesCS1A02G132400,TraesCS4B02G043900,TraesCS4D02G053600,TraesCS1D02G002400,TraesCS7A02G286200,TraesCS7B02G183600,TraesCS7D02G246600,…	0.00130413
Biological process	embryo development ending in seed dormancy	GO:0009793	6	0.0001239	1.76924	48	1649	862	52393	TraesCS1A02G262400,TraesCS5D02G462300,TraesCS6B02G335200,TraesCS6A02G306600,TraesCS1D02G277100,TraesCS1B02G322900,TraesCS7D02G289200,TraesCS1A02G314100,TraesCS7D02G389900,TraesCS2A02G235900,TraesCS1D02G314600,TraesCS4D02G221200,TraesCS1D02G407500,TraesCS3A02G122900,TraesCS1D02G262400,TraesCS4B02G220900,TraesCS1B02G273100,TraesCS3A02G120200,TraesCS1D02G445700,TraesCS2D02G576800,TraesCS6A02G380200,…	0.00130126
Biological process	regulation of histone methylation	GO:0031060	10	0.000141762	6.16616	7	69	862	52393	TraesCS6B02G151600,TraesCS7B02G289500,TraesCS4D02G053600,TraesCS6A02G123400,TraesCS5B02G163900,TraesCS7B02G219000,TraesCS4A02G261000,	0.00148148
Biological process	regulation of histone H3-K9 methylation	GO:0051570	11	0.000141969	9.80335	5	31	862	52393	TraesCS6B02G151600,TraesCS7B02G289500,TraesCS4D02G053600,TraesCS6A02G123400,TraesCS4A02G261000,	0.00147634
Biological process	RNA interference	GO:0016246	11	0.000146253	4.22088	10	144	862	52393	TraesCS5A02G552700,TraesCS1A02G445700,TraesCS5D02G143500,TraesCS6D02G113900,TraesCS6B02G151900,TraesCS5A02G389200,TraesCS6A02G123800,TraesCS5A02G516000,TraesCS4B02G387800,TraesCS1A02G324800,	0.00151343
Biological process	negative regulation of nucleobase-containing compound metabolic process	GO:0045934	7	0.000153055	2.09108	30	872	862	52393	TraesCS7D02G289200,TraesCS7B02G289500,TraesCS1A02G445700,TraesCS1B02G086600,TraesCS2D02G245500,TraesCS4D02G221200,TraesCS2B02G260300,TraesCS4B02G220900,TraesCS1D02G454400,TraesCS1A02G005700,TraesCS3B02G142300,TraesCS1B02G154500,TraesCS6A02G380200,TraesCS1A02G132400,TraesCS4D02G053600,TraesCS1D02G002400,TraesCS7A02G286200,TraesCS7B02G183600,TraesCS7D02G246600,TraesCS3A02G442000,TraesCS2A02G097800,…	0.0015761
Biological process	translational initiation	GO:0006413	4	0.000159432	3.84246	11	174	862	52393	TraesCS5D02G442100,TraesCS5A02G220000,TraesCS5D02G449900,TraesCS5A02G442500,TraesCS5B02G437200,TraesCS5D02G416000,TraesCS5D02G228100,TraesCS5B02G446600,TraesCS5B02G159400,TraesCS4B02G170900,TraesCS5D02G167000,	0.00163379
Biological process	regulation of reproductive process	GO:2000241	4	0.000174644	2.01971	32	963	862	52393	TraesCS2B02G024400,TraesCS6B02G335200,TraesCS6A02G306600,TraesCS3A02G306200,TraesCS6D02G364100,TraesCS6B02G151600,TraesCS6B02G339400,TraesCS2A02G235900,TraesCS3B02G142300,TraesCS1B02G154500,TraesCS1A02G132400,TraesCS7A02G243300,TraesCS7B02G397000,TraesCS7D02G246600,TraesCS7D02G326400,TraesCS3A02G442000,TraesCS3D02G427300,TraesCS7D02G290300,TraesCS7B02G129700,TraesCS6A02G123400,TraesCS7D02G197300,…	0.00178103
Biological process	phyllome development	GO:0048827	5	0.000184166	1.72753	49	1724	862	52393	TraesCS1A02G262400,TraesCS5D02G186200,TraesCS6B02G315600,TraesCS7D02G289200,TraesCS5A02G152400,TraesCS5D02G268000,TraesCS6B02G339400,TraesCS1B02G086600,TraesCS2A02G296000,TraesCS7B02G197700,TraesCS5A02G260600,TraesCS5B02G258900,TraesCS6B02G135400,TraesCS5D02G341200,TraesCS1D02G262400,TraesCS5A02G121800,TraesCS1B02G273100,TraesCS3A02G130000,TraesCS5B02G335500,TraesCS3B02G142300,TraesCS2D02G576800,…	0.00186911
Biological process	ribosomal large subunit biogenesis	GO:0042273	5	0.000186888	7.15068	6	51	862	52393	TraesCS2D02G430500,TraesCS1D02G142200,TraesCS2A02G432600,TraesCS5A02G452400,TraesCS5D02G462800,TraesCS1A02G143400,	0.00185221
Biological process	regulation of cellular component size	GO:0032535	5	0.000210113	3.47319	12	210	862	52393	TraesCS6D02G364100,TraesCS4B02G173500,TraesCS6B02G303400,TraesCS6D02G256200,TraesCS2A02G214500,TraesCS2A02G344300,TraesCS7B02G167200,TraesCS7B02G129700,TraesCS3B02G367200,TraesCS4D02G278500,TraesCS7B02G265500,TraesCS3B02G366900,	0.00207266
Biological process	regulation of anatomical structure size	GO:0090066	4	0.000210113	3.47319	12	210	862	52393	TraesCS6D02G364100,TraesCS4B02G173500,TraesCS6B02G303400,TraesCS6D02G256200,TraesCS2A02G214500,TraesCS2A02G344300,TraesCS7B02G167200,TraesCS7B02G129700,TraesCS3B02G367200,TraesCS4D02G278500,TraesCS7B02G265500,TraesCS3B02G366900,	0.00207266
Biological process	adaxial/abaxial pattern specification	GO:0009955	6	0.000219508	3.45672	12	211	862	52393	TraesCS1A02G445700,TraesCS2A02G296000,TraesCS1D02G454400,TraesCS3B02G142300,TraesCS7D02G016500,TraesCS3D02G427300,TraesCS3D02G003800,TraesCS1B02G173900,TraesCS5B02G374800,TraesCS7A02G020200,TraesCS5A02G372700,TraesCS4A02G472200,	0.00214529
Biological process	posttranscriptional regulation of gene expression	GO:0010608	7	0.000231121	2.25462	24	647	862	52393	TraesCS5A02G552700,TraesCS1A02G445700,TraesCS5D02G143500,TraesCS6D02G113900,TraesCS4D02G052700,TraesCS6B02G151900,TraesCS4B02G043900,TraesCS5A02G389200,TraesCS6A02G312100,TraesCS6A02G123800,TraesCS5B02G159400,TraesCS6A02G065400,TraesCS2D02G273300,TraesCS2B02G521600,TraesCS2D02G489900,TraesCS5B02G451400,TraesCS5A02G516000,TraesCS2A02G009400,TraesCS4B02G387800,TraesCS6B02G088500,TraesCS1A02G324800,…	0.00224838
Biological process	mRNA-containing ribonucleoprotein complex export from nucleus	GO:0071427	12	0.000231698	6.88084	6	53	862	52393	TraesCS5A02G552700,TraesCS6B02G339400,TraesCS6D02G289000,TraesCS4D02G018500,TraesCS4B02G387800,TraesCS4A02G293000,	0.00222325
Biological process	mRNA export from nucleus	GO:0006406	10	0.000231698	6.88084	6	53	862	52393	TraesCS5A02G552700,TraesCS6B02G339400,TraesCS6D02G289000,TraesCS4D02G018500,TraesCS4B02G387800,TraesCS4A02G293000,	0.00222325
Biological process	leaf development	GO:0048366	6	0.000234873	1.87877	37	1197	862	52393	TraesCS5D02G186200,TraesCS6B02G315600,TraesCS7D02G289200,TraesCS5A02G152400,TraesCS5D02G268000,TraesCS1B02G086600,TraesCS2A02G296000,TraesCS5A02G260600,TraesCS5B02G258900,TraesCS5D02G341200,TraesCS5A02G121800,TraesCS3A02G130000,TraesCS5B02G335500,TraesCS3B02G142300,TraesCS2D02G576800,TraesCS3D02G251300,TraesCS5A02G336500,TraesCS7D02G313200,TraesCS7A02G286200,TraesCS7B02G183600,TraesCS3A02G442000,…	0.00223341
Biological process	protein metabolic process	GO:0019538	5	0.000238524	1.20254	274	13849	862	52393	TraesCS1A02G006000,TraesCS1B02G297800,TraesCS7D02G291300,TraesCS5A02G307200,TraesCS2A02G233300,TraesCS6A02G042600,TraesCS5B02G468500,TraesCS7B02G045600,TraesCS1D02G282900,TraesCS3D02G081000,TraesCS4B02G395600,TraesCS1B02G274700,TraesCS6B02G335200,TraesCS2A02G094200,TraesCS1D02G014300,TraesCS2D02G109000,TraesCS4A02G208000,TraesCS3B02G226300,TraesCS6A02G306600,TraesCS2D02G080900,TraesCS5B02G226600,…	0.00225795
Biological process	RNA export from nucleus	GO:0006405	9	0.000239546	5.67287	7	75	862	52393	TraesCS5A02G552700,TraesCS6B02G339400,TraesCS3D02G427300,TraesCS6D02G289000,TraesCS4D02G018500,TraesCS4B02G387800,TraesCS4A02G293000,	0.0022575
Biological process	production of siRNA involved in RNA interference	GO:0030422	11	0.000267118	4.3073	9	127	862	52393	TraesCS5A02G552700,TraesCS1A02G445700,TraesCS5D02G143500,TraesCS6D02G113900,TraesCS6B02G151900,TraesCS6A02G123800,TraesCS5A02G516000,TraesCS4B02G387800,TraesCS1A02G324800,	0.00250617
Biological process	gametophyte development	GO:0048229	5	0.000282466	1.75367	44	1525	862	52393	TraesCS6B02G173000,TraesCS2A02G272900,TraesCS6A02G042600,TraesCS5B02G561500,TraesCS7A02G329300,TraesCS2A02G432700,TraesCS4A02G166900,TraesCS1A02G037800,TraesCS3A02G200400,TraesCS5D02G100800,TraesCS6B02G135400,TraesCS5D02G341200,TraesCS3D02G203400,TraesCS6B02G189000,TraesCS6D02G049100,TraesCS5B02G335500,TraesCS1D02G099600,TraesCS5B02G094600,TraesCS3B02G224600,TraesCS2A02G356300,TraesCS3A02G341000,…	0.00249492
Biological process	heterocycle metabolic process	GO:0046483	4	0.000287546	1.2176	245	12230	862	52393	TraesCS5A02G552700,TraesCS1A02G262400,TraesCS6D02G185800,TraesCS2A02G272900,TraesCS5D02G167700,TraesCS7A02G296100,TraesCS6D02G285400,TraesCS1B02G480600,TraesCS4A02G209100,TraesCS6B02G302700,TraesCS6B02G315600,TraesCS6B02G393500,TraesCS5D02G401100,TraesCS1D02G277100,TraesCS4A02G058000,TraesCS6A02G213700,TraesCS4B02G059600,TraesCS7B02G214300,TraesCS1B02G322900,TraesCS1A02G329600,TraesCS7D02G269600,…	0.00251871
Biological process	cellular response to organic cyclic compound	GO:0071407	6	0.000328752	2.20021	24	663	862	52393	TraesCS5A02G552700,TraesCS5D02G406800,TraesCS7B02G214300,TraesCS5A02G397100,TraesCS3B02G085200,TraesCS1A02G445700,TraesCS5D02G143500,TraesCS6D02G113900,TraesCS3A02G236800,TraesCS5B02G259900,TraesCS6B02G151900,TraesCS4B02G043900,TraesCS1A02G227600,TraesCS6A02G123800,TraesCS5D02G531300,TraesCS7D02G291200,TraesCS6A02G065400,TraesCS1B02G059100,TraesCS5B02G521100,TraesCS5A02G516000,TraesCS2A02G009400,…	0.00286775
Biological process	mRNA transport	GO:0051028	9	0.000346433	6.39797	6	57	862	52393	TraesCS5A02G552700,TraesCS6B02G339400,TraesCS6D02G289000,TraesCS4D02G018500,TraesCS4B02G387800,TraesCS4A02G293000,	0.00298498
Biological process	fruit development	GO:0010154	5	0.00038107	1.55412	64	2503	862	52393	TraesCS1A02G262400,TraesCS5D02G462300,TraesCS6B02G335200,TraesCS6A02G306600,TraesCS1D02G277100,TraesCS6A02G213700,TraesCS2D02G091800,TraesCS1B02G322900,TraesCS4A02G085400,TraesCS3A02G306200,TraesCS6D02G364100,TraesCS7D02G289200,TraesCS1A02G314100,TraesCS1A02G445700,TraesCS7D02G389900,TraesCS2A02G235900,TraesCS1D02G314600,TraesCS4D02G221200,TraesCS1D02G407500,TraesCS3A02G122900,TraesCS1D02G262400,…	0.00327007
Biological process	response to zinc ion	GO:0010043	6	0.000395819	2.91415	14	292	862	52393	TraesCS7D02G360200,TraesCS5A02G152400,TraesCS1D02G153900,TraesCS7B02G266300,TraesCS4D02G295500,TraesCS7B02G209900,TraesCS1B02G059100,TraesCS1B02G172400,TraesCS7A02G309900,TraesCS4D02G018500,TraesCS7A02G362900,TraesCS7D02G306600,TraesCS4A02G293000,TraesCS5D02G031300,	0.00338289
Biological process	microsporogenesis	GO:0009556	7	0.000418369	6.18109	6	59	862	52393	TraesCS2A02G356300,TraesCS7D02G291200,TraesCS7A02G215200,TraesCS7D02G217100,TraesCS7B02G122400,TraesCS6A02G231400,	0.0035612
Biological process	plant organ development	GO:0099402	4	0.000422274	1.45593	83	3465	862	52393	TraesCS1A02G262400,TraesCS6D02G185800,TraesCS5D02G462300,TraesCS5D02G186200,TraesCS7B02G190000,TraesCS6B02G315600,TraesCS5D02G406800,TraesCS5A02G397100,TraesCS7D02G289200,TraesCS5A02G152400,TraesCS5D02G268000,TraesCS5B02G220000,TraesCS7D02G284400,TraesCS1A02G445700,TraesCS6B02G339400,TraesCS1B02G086600,TraesCS2A02G296000,TraesCS7B02G197700,TraesCS5A02G260600,TraesCS3A02G122900,TraesCS7A02G009800,…	0.00358
Biological process	regulation of transport	GO:0051049	5	0.000424964	3.03904	13	260	862	52393	TraesCS5D02G406800,TraesCS5A02G397100,TraesCS7D02G284400,TraesCS3D02G228700,TraesCS3A02G294600,TraesCS7A02G291600,TraesCS4B02G165400,TraesCS4D02G157300,TraesCS3A02G442000,TraesCS7B02G184100,TraesCS3D02G434700,TraesCS7D02G358400,TraesCS4D02G145200,	0.0035884
Biological process	negative regulation of cellular process	GO:0048523	5	0.000426507	1.60251	56	2124	862	52393	TraesCS7B02G214300,TraesCS7D02G289200,TraesCS7B02G289500,TraesCS7D02G284400,TraesCS1A02G445700,TraesCS6B02G339400,TraesCS1B02G086600,TraesCS6B02G236700,TraesCS2D02G245500,TraesCS4D02G221200,TraesCS5D02G143500,TraesCS5A02G444200,TraesCS2B02G260300,TraesCS4B02G220900,TraesCS2D02G497800,TraesCS1D02G454400,TraesCS1A02G005700,TraesCS3B02G142300,TraesCS1B02G154500,TraesCS6A02G380200,TraesCS1A02G132400,…	0.00358708
Biological process	fruit ripening, climacteric	GO:0009836	7	0.000481327	5.06506	7	84	862	52393	TraesCS1D02G277100,TraesCS2A02G235900,TraesCS6A02G380200,TraesCS6B02G419000,TraesCS6D02G364900,TraesCS2B02G260800,TraesCS2D02G241800,	0.00403207
Biological process	genetic imprinting	GO:0071514	6	0.000501455	5.97843	6	61	862	52393	TraesCS1D02G277100,TraesCS2A02G235900,TraesCS4D02G053600,TraesCS4A02G261000,TraesCS2B02G260800,TraesCS2D02G241800,	0.00418408
Biological process	methylation-dependent chromatin silencing	GO:0006346	13	0.000501455	5.97843	6	61	862	52393	TraesCS1A02G005700,TraesCS4D02G053600,TraesCS1D02G002400,TraesCS2B02G521600,TraesCS2D02G489900,TraesCS4A02G261000,	0.00418408
Biological process	regulation of gene expression by genetic imprinting	GO:0006349	8	0.000501455	5.97843	6	61	862	52393	TraesCS1D02G277100,TraesCS2A02G235900,TraesCS4D02G053600,TraesCS4A02G261000,TraesCS2B02G260800,TraesCS2D02G241800,	0.00418408
Biological process	anatomical structure morphogenesis	GO:0009653	3	0.000516735	1.50288	70	2831	862	52393	TraesCSU02G118100,TraesCS6B02G173000,TraesCS1A02G262400,TraesCS6D02G185800,TraesCS2A02G272900,TraesCS6A02G042600,TraesCS6B02G315600,TraesCS5D02G131700,TraesCS5D02G406800,TraesCS7B02G214300,TraesCS5A02G397100,TraesCS5B02G561500,TraesCS7D02G289200,TraesCS4B02G173500,TraesCS2A02G296000,TraesCS4D02G221200,TraesCS1D02G407500,TraesCS3A02G122900,TraesCS5A02G444200,TraesCS6A02G202200,TraesCS5B02G164500,T…	0.00424446
Biological process	posttranscriptional gene silencing by RNA	GO:0035194	10	0.00059454	2.6815	15	340	862	52393	TraesCS5A02G552700,TraesCS1A02G445700,TraesCS5D02G143500,TraesCS6D02G113900,TraesCS6B02G151900,TraesCS4B02G043900,TraesCS5A02G389200,TraesCS6A02G123800,TraesCS6A02G065400,TraesCS2D02G273300,TraesCS5A02G516000,TraesCS2A02G009400,TraesCS4B02G387800,TraesCS6B02G088500,TraesCS1A02G324800,	0.00486463
Biological process	cellular developmental process	GO:0048869	4	0.000607507	1.52608	64	2549	862	52393	TraesCSU02G118100,TraesCS6B02G173000,TraesCS1A02G262400,TraesCS6D02G185800,TraesCS5D02G462300,TraesCS2A02G272900,TraesCS6A02G042600,TraesCS5D02G131700,TraesCS5D02G406800,TraesCS7B02G214300,TraesCS5A02G397100,TraesCS5B02G561500,TraesCS4B02G173500,TraesCS7A02G329300,TraesCS1D02G407500,TraesCS3A02G122900,TraesCS5A02G444200,TraesCS6A02G202200,TraesCS5B02G164500,TraesCS5D02G341200,TraesCS5A02G167500,T…	0.00495154
Biological process	negative regulation of nitrogen compound metabolic process	GO:0051172	6	0.000615735	1.75329	39	1352	862	52393	TraesCS7D02G289200,TraesCS7B02G289500,TraesCS1A02G445700,TraesCS6B02G339400,TraesCS1B02G086600,TraesCS2D02G245500,TraesCS4D02G221200,TraesCS5D02G143500,TraesCS2B02G260300,TraesCS4B02G220900,TraesCS1D02G454400,TraesCS1A02G005700,TraesCS3B02G142300,TraesCS1B02G154500,TraesCS6A02G380200,TraesCS1A02G132400,TraesCS4B02G043900,TraesCS4D02G053600,TraesCS1D02G002400,TraesCS7A02G286200,TraesCS7B02G183600,…	0.00499929
Biological process	nucleic acid transport	GO:0050657	7	0.000637595	4.83483	7	88	862	52393	TraesCS5A02G552700,TraesCS6B02G339400,TraesCS3D02G427300,TraesCS6D02G289000,TraesCS4D02G018500,TraesCS4B02G387800,TraesCS4A02G293000,	0.00515694
Biological process	RNA transport	GO:0050658	8	0.000637595	4.83483	7	88	862	52393	TraesCS5A02G552700,TraesCS6B02G339400,TraesCS3D02G427300,TraesCS6D02G289000,TraesCS4D02G018500,TraesCS4B02G387800,TraesCS4A02G293000,	0.00515694
Biological process	establishment of RNA localization	GO:0051236	4	0.000637595	4.83483	7	88	862	52393	TraesCS5A02G552700,TraesCS6B02G339400,TraesCS3D02G427300,TraesCS6D02G289000,TraesCS4D02G018500,TraesCS4B02G387800,TraesCS4A02G293000,	0.00515694
Biological process	regulation of protein stability	GO:0031647	4	0.000649516	5.69819	6	64	862	52393	TraesCS5D02G268000,TraesCS5A02G260600,TraesCS5B02G258900,TraesCS4B02G268200,TraesCS2D02G033200,TraesCS3B02G187500,	0.00519367
Biological process	response to heat	GO:0009408	5	0.000669343	1.9916	27	824	862	52393	TraesCS6A02G042600,TraesCS4D02G140800,TraesCS6A02G213700,TraesCS5B02G561500,TraesCS5D02G268000,TraesCS7D02G284400,TraesCS5A02G479300,TraesCS5A02G260600,TraesCS5B02G258900,TraesCS6A02G238600,TraesCS2D02G497800,TraesCS6D02G049100,TraesCS1D02G099600,TraesCS7A02G291600,TraesCS5B02G492500,TraesCS7D02G257300,TraesCS2D02G033200,TraesCS6D02G221000,TraesCS4B02G201800,TraesCS4A02G038500,TraesCS7B02G184100,…	0.00531197
Biological process	nuclear export	GO:0051168	8	0.000682331	4.78051	7	89	862	52393	TraesCS5A02G552700,TraesCS6B02G339400,TraesCS3D02G427300,TraesCS6D02G289000,TraesCS4D02G018500,TraesCS4B02G387800,TraesCS4A02G293000,	0.00539476
Biological process	protein import into nucleus	GO:0006606	10	0.000682331	4.78051	7	89	862	52393	TraesCS6B02G339400,TraesCS2D02G273300,TraesCS1D02G420600,TraesCS6D02G289000,TraesCS2B02G389800,TraesCS1B02G126500,TraesCS2B02G505600,	0.00539476
Biological process	protein targeting to nucleus	GO:0044744	11	0.000682331	4.78051	7	89	862	52393	TraesCS6B02G339400,TraesCS2D02G273300,TraesCS1D02G420600,TraesCS6D02G289000,TraesCS2B02G389800,TraesCS1B02G126500,TraesCS2B02G505600,	0.00539476
Biological process	positive regulation of histone methylation	GO:0031062	11	0.000760853	6.9069	5	44	862	52393	TraesCS6B02G151600,TraesCS4D02G053600,TraesCS6A02G123400,TraesCS5B02G163900,TraesCS4A02G261000,	0.00594874
Biological process	regulation of protein modification process	GO:0031399	8	0.000792465	2.84226	13	278	862	52393	TraesCS2A02G233300,TraesCS6B02G151600,TraesCS7B02G289500,TraesCS6B02G339400,TraesCS1B02G086600,TraesCS1D02G445700,TraesCS4D02G053600,TraesCS6A02G123400,TraesCS5B02G163900,TraesCS7B02G219000,TraesCS6D02G289000,TraesCS4A02G261000,TraesCS3D02G213100,	0.00617304
Biological process	single-organism nuclear import	GO:1902593	9	0.000831619	4.62462	7	92	862	52393	TraesCS6B02G339400,TraesCS2D02G273300,TraesCS1D02G420600,TraesCS6D02G289000,TraesCS2B02G389800,TraesCS1B02G126500,TraesCS2B02G505600,	0.00613828
Biological process	cytoskeleton organization	GO:0007010	5	0.000834058	2.09589	23	667	862	52393	TraesCS2A02G233300,TraesCS5D02G167700,TraesCS7B02G190000,TraesCS5D02G417700,TraesCS1B02G364500,TraesCS1A02G350200,TraesCS4B02G173500,TraesCS5A02G444200,TraesCS7A02G223100,TraesCS1A02G095000,TraesCS2A02G214500,TraesCS7D02G224800,TraesCS7B02G167200,TraesCS3A02G264600,TraesCS2B02G415500,TraesCS5A02G067300,TraesCS3D02G126100,TraesCS4D02G057000,TraesCS3A02G209500,TraesCS4A02G257800,TraesCS7B02G265500,…	0.00613483
Biological process	regulation of flower development	GO:0009909	7	0.000844132	2.23049	20	545	862	52393	TraesCS6B02G335200,TraesCS6A02G306600,TraesCS6B02G339400,TraesCS2A02G235900,TraesCS3B02G142300,TraesCS1B02G154500,TraesCS1A02G132400,TraesCS7A02G243300,TraesCS7B02G397000,TraesCS7D02G246600,TraesCS7D02G326400,TraesCS3A02G442000,TraesCS3D02G427300,TraesCS7D02G290300,TraesCS7B02G219000,TraesCS3D02G434700,TraesCS6D02G289000,TraesCS2B02G260800,TraesCS5B02G366500,TraesCS2D02G241800,	0.00618737
Biological process	shoot system morphogenesis	GO:0010016	4	0.000844132	2.23049	20	545	862	52393	TraesCS6B02G315600,TraesCS7D02G289200,TraesCS2A02G296000,TraesCS4D02G221200,TraesCS5B02G164500,TraesCS5A02G167500,TraesCS4B02G220900,TraesCS3A02G130000,TraesCS3D02G251300,TraesCS7D02G313200,TraesCS7A02G286200,TraesCS7B02G183600,TraesCS2B02G415500,TraesCS3D02G427300,TraesCS5B02G374800,TraesCS3A02G250900,TraesCS5D02G171900,TraesCS5A02G372700,TraesCS3B02G280400,TraesCS7A02G302200,	0.00618737
Biological process	fruit ripening	GO:0009835	6	0.000886728	4.57489	7	93	862	52393	TraesCS1D02G277100,TraesCS2A02G235900,TraesCS6A02G380200,TraesCS6B02G419000,TraesCS6D02G364900,TraesCS2B02G260800,TraesCS2D02G241800,	0.00645477
Biological process	response to stress	GO:0006950	3	0.000890538	1.21494	215	10756	862	52393	TraesCS5A02G552700,TraesCS1A02G262400,TraesCS6D02G185800,TraesCS7D02G291300,TraesCS3A02G206600,TraesCS6A02G042600,TraesCS5D02G186200,TraesCS4A02G209100,TraesCS4A02G363700,TraesCS5D02G417700,TraesCS5D02G401100,TraesCS4D02G066100,TraesCS4D02G140800,TraesCS1D02G277100,TraesCS4A02G058000,TraesCS2A02G545600,TraesCS5D02G406800,TraesCS6A02G213700,TraesCS7B02G214300,TraesCS1B02G364500,TraesCS1A02G350200,…	0.00646023
Biological process	ribonucleoprotein complex localization	GO:0071166	4	0.000897119	5.36301	6	68	862	52393	TraesCS5A02G552700,TraesCS6B02G339400,TraesCS6D02G289000,TraesCS4D02G018500,TraesCS4B02G387800,TraesCS4A02G293000,	0.00648568
Biological process	ribonucleoprotein complex export from nucleus	GO:0071426	11	0.000897119	5.36301	6	68	862	52393	TraesCS5A02G552700,TraesCS6B02G339400,TraesCS6D02G289000,TraesCS4D02G018500,TraesCS4B02G387800,TraesCS4A02G293000,	0.00648568
Biological process	growth	GO:0040007	2	0.00091015	1.61544	48	1806	862	52393	TraesCS1A02G262400,TraesCS6A02G042600,TraesCS5D02G131700,TraesCS5D02G406800,TraesCS5A02G397100,TraesCS5B02G561500,TraesCS6D02G364100,TraesCS7D02G284400,TraesCS1B02G237300,TraesCS1D02G407500,TraesCS3A02G122900,TraesCS5A02G444200,TraesCS5B02G164500,TraesCS5D02G341200,TraesCS5A02G167500,TraesCS1D02G262400,TraesCS6D02G049100,TraesCS1B02G273100,TraesCS5B02G335500,TraesCS1D02G099600,TraesCS3B02G142300,…	0.00653512
Biological process	regulation of DNA methylation	GO:0044030	8	0.000934749	6.6066	5	46	862	52393	TraesCS1B02G154500,TraesCS1A02G132400,TraesCS4D02G053600,TraesCS7D02G246600,TraesCS4A02G261000,	0.006689
Biological process	regulation of protein metabolic process	GO:0051246	6	0.000970915	1.97045	26	802	862	52393	TraesCS2A02G233300,TraesCS6B02G151600,TraesCS7B02G289500,TraesCS6B02G339400,TraesCS1B02G086600,TraesCS5D02G143500,TraesCS4D02G052700,TraesCS1D02G445700,TraesCS4B02G268200,TraesCS4B02G043900,TraesCS4D02G053600,TraesCS2D02G427700,TraesCS5B02G159400,TraesCS6A02G065400,TraesCS2D02G273300,TraesCS6A02G123400,TraesCS5B02G163900,TraesCS7B02G219000,TraesCS6D02G289000,TraesCS4A02G261000,TraesCS3D02G213100,…	0.00687786
Biological process	primary miRNA processing	GO:0031053	10	0.001032	6.46604	5	47	862	52393	TraesCS4B02G043900,TraesCS6A02G065400,TraesCS5A02G516000,TraesCS2A02G009400,TraesCS6B02G088500,	0.00728616
Biological process	protein deubiquitination	GO:0016579	10	0.00107933	3.55212	9	154	862	52393	TraesCS3B02G226300,TraesCS4A02G022000,TraesCS3A02G122900,TraesCS3A02G295900,TraesCS4D02G266600,TraesCS5B02G111000,TraesCS2D02G293800,TraesCS7D02G149800,TraesCS4B02G267000,	0.0075949
Biological process	meiotic cell cycle process	GO:1903046	4	0.00113313	2.3537	17	439	862	52393	TraesCS5D02G167700,TraesCS2B02G024400,TraesCS5D02G401100,TraesCS4A02G158700,TraesCS7B02G289500,TraesCS2A02G250200,TraesCS2A02G356300,TraesCS7D02G291200,TraesCS2D02G286200,TraesCS3D02G396500,TraesCS2D02G093700,TraesCS7A02G215200,TraesCS5B02G451400,TraesCS7D02G217100,TraesCS7B02G122400,TraesCS6A02G231400,TraesCSU02G181400,	0.00792065
Biological process	RNA localization	GO:0006403	4	0.00113656	4.38624	7	97	862	52393	TraesCS5A02G552700,TraesCS6B02G339400,TraesCS3D02G427300,TraesCS6D02G289000,TraesCS4D02G018500,TraesCS4B02G387800,TraesCS4A02G293000,	0.00791842
Biological process	response to chemical	GO:0042221	3	0.00116103	1.21621	205	10245	862	52393	TraesCS5A02G552700,TraesCS1A02G262400,TraesCS2D02G492600,TraesCS6A02G042600,TraesCS1D02G282900,TraesCS1B02G274700,TraesCS4A02G209100,TraesCS4A02G363700,TraesCS5D02G417700,TraesCS4D02G140800,TraesCS2A02G545600,TraesCS5D02G406800,TraesCS6A02G213700,TraesCS7B02G214300,TraesCS1B02G364500,TraesCS1A02G350200,TraesCS5A02G397100,TraesCS7D02G360200,TraesCS3A02G306200,TraesCS5B02G442100,TraesCS5D02G509700,…	0.00806229
Biological process	leaf morphogenesis	GO:0009965	5	0.00118665	2.60223	14	327	862	52393	TraesCS6B02G315600,TraesCS7D02G289200,TraesCS2A02G296000,TraesCS3A02G130000,TraesCS3D02G251300,TraesCS7D02G313200,TraesCS7A02G286200,TraesCS7B02G183600,TraesCS3D02G427300,TraesCS5B02G374800,TraesCS3A02G250900,TraesCS5A02G372700,TraesCS3B02G280400,TraesCS7A02G302200,	0.00821316
Biological process	negative regulation of cellular metabolic process	GO:0031324	6	0.00129208	1.67095	40	1455	862	52393	TraesCS7D02G289200,TraesCS7B02G289500,TraesCS1A02G445700,TraesCS6B02G339400,TraesCS1B02G086600,TraesCS2D02G245500,TraesCS4D02G221200,TraesCS5D02G143500,TraesCS2B02G260300,TraesCS4B02G220900,TraesCS1D02G454400,TraesCS1A02G005700,TraesCS3B02G142300,TraesCS1B02G154500,TraesCS6A02G380200,TraesCS1A02G132400,TraesCS4B02G043900,TraesCS4D02G053600,TraesCS1A02G227600,TraesCS1D02G002400,TraesCS7A02G286200,…	0.00891368
Biological process	cellular aromatic compound metabolic process	GO:0006725	4	0.00130422	1.18557	247	12663	862	52393	TraesCS5A02G552700,TraesCS1A02G262400,TraesCS6D02G185800,TraesCS2A02G272900,TraesCS5D02G167700,TraesCS7A02G296100,TraesCS6D02G285400,TraesCS1B02G480600,TraesCS4A02G209100,TraesCS6B02G302700,TraesCS6B02G315600,TraesCS6B02G393500,TraesCS5D02G401100,TraesCS1D02G277100,TraesCS4A02G058000,TraesCS6A02G213700,TraesCS4B02G059600,TraesCS7B02G214300,TraesCS1B02G322900,TraesCS1A02G329600,TraesCS7D02G269600,…	0.00896813
Biological process	response to virus	GO:0009615	6	0.00135512	2.67847	13	295	862	52393	TraesCS4D02G140800,TraesCS2D02G353600,TraesCS5A02G479300,TraesCS2D02G255400,TraesCS5B02G259900,TraesCS2B02G235100,TraesCS1A02G227600,TraesCS5B02G492500,TraesCS4A02G038500,TraesCS5B02G451400,TraesCS5A02G516000,TraesCS4D02G266700,TraesCS2D02G215300,	0.00928785
Biological process	trichome differentiation	GO:0010026	6	0.00139656	2.66942	13	296	862	52393	TraesCSU02G118100,TraesCS7B02G214300,TraesCS5D02G341200,TraesCS1A02G095000,TraesCS5B02G335500,TraesCS3D02G251300,TraesCS5A02G336500,TraesCS7D02G313200,TraesCS7B02G167200,TraesCS5D02G531300,TraesCS3A02G250900,TraesCS3A02G209500,TraesCS3B02G280400,	0.00954087
Biological process	double-strand break repair	GO:0006302	9	0.00142187	2.95835	11	226	862	52393	TraesCS6D02G185800,TraesCS5D02G401100,TraesCS1A02G329600,TraesCS6A02G202200,TraesCS5D02G341200,TraesCS2A02G250200,TraesCS5B02G335500,TraesCS5A02G336500,TraesCS3D02G391700,TraesCS5B02G085000,TraesCS3A02G397800,	0.00968247
Biological process	nuclear import	GO:0051170	8	0.00143848	4.21253	7	101	862	52393	TraesCS6B02G339400,TraesCS2D02G273300,TraesCS1D02G420600,TraesCS6D02G289000,TraesCS2B02G389800,TraesCS1B02G126500,TraesCS2B02G505600,	0.00976411
Biological process	cellular response to stress	GO:0033554	4	0.00147579	1.4718	64	2643	862	52393	TraesCS6D02G185800,TraesCS3A02G206600,TraesCS6A02G042600,TraesCS5D02G186200,TraesCS4A02G209100,TraesCS5D02G401100,TraesCS1D02G277100,TraesCS4A02G058000,TraesCS2A02G545600,TraesCS1A02G329600,TraesCS6D02G364100,TraesCS6B02G151600,TraesCS7B02G289500,TraesCS6B02G303400,TraesCS4D02G246300,TraesCS1D02G149400,TraesCS3B02G321000,TraesCS6A02G202200,TraesCS5D02G341200,TraesCS1D02G355800,TraesCS3A02G236800,…	0.00998526
Biological process	sexual sporulation	GO:0034293	5	0.00149822	4.86246	6	75	862	52393	TraesCS2A02G356300,TraesCS7D02G291200,TraesCS7A02G215200,TraesCS7D02G217100,TraesCS7B02G122400,TraesCS6A02G231400,	0.0101046
Biological process	sporulation	GO:0043934	4	0.00149822	4.86246	6	75	862	52393	TraesCS2A02G356300,TraesCS7D02G291200,TraesCS7A02G215200,TraesCS7D02G217100,TraesCS7B02G122400,TraesCS6A02G231400,	0.0101046
Biological process	plant-type sporogenesis	GO:0048236	6	0.00149822	4.86246	6	75	862	52393	TraesCS2A02G356300,TraesCS7D02G291200,TraesCS7A02G215200,TraesCS7D02G217100,TraesCS7B02G122400,TraesCS6A02G231400,	0.0101046
Biological process	positive regulation of protein modification process	GO:0031401	9	0.00152292	4.17123	7	102	862	52393	TraesCS2A02G233300,TraesCS6B02G151600,TraesCS1B02G086600,TraesCS4D02G053600,TraesCS6A02G123400,TraesCS5B02G163900,TraesCS4A02G261000,	0.0101737
Biological process	protein localization to nucleus	GO:0034504	7	0.00159991	3.68368	8	132	862	52393	TraesCS6B02G339400,TraesCS2D02G273300,TraesCS3A02G205800,TraesCS1D02G420600,TraesCS6D02G289000,TraesCS2B02G389800,TraesCS1B02G126500,TraesCS2B02G505600,	0.0106543
Biological process	protein export from nucleus	GO:0006611	10	0.00160434	4.79848	6	76	862	52393	TraesCS5A02G552700,TraesCS6B02G339400,TraesCS6D02G289000,TraesCS4D02G018500,TraesCS4B02G387800,TraesCS4A02G293000,	0.0106502
Biological process	meiotic cell cycle	GO:0051321	5	0.00173401	2.26099	17	457	862	52393	TraesCS5D02G167700,TraesCS2B02G024400,TraesCS5D02G401100,TraesCS4A02G158700,TraesCS7B02G289500,TraesCS2A02G250200,TraesCS2A02G356300,TraesCS7D02G291200,TraesCS2D02G286200,TraesCS3D02G396500,TraesCS2D02G093700,TraesCS7A02G215200,TraesCS5B02G451400,TraesCS7D02G217100,TraesCS7B02G122400,TraesCS6A02G231400,TraesCSU02G181400,	0.0114749
Biological process	protein stabilization	GO:0050821	5	0.00193616	5.62785	5	54	862	52393	TraesCS5D02G268000,TraesCS5A02G260600,TraesCS5B02G258900,TraesCS2D02G033200,TraesCS3B02G187500,	0.0127726
Biological process	regulation of localization	GO:0032879	4	0.00203811	2.55712	13	309	862	52393	TraesCS5D02G406800,TraesCS5A02G397100,TraesCS7D02G284400,TraesCS3D02G228700,TraesCS3A02G294600,TraesCS7A02G291600,TraesCS4B02G165400,TraesCS4D02G157300,TraesCS3A02G442000,TraesCS7B02G184100,TraesCS3D02G434700,TraesCS7D02G358400,TraesCS4D02G145200,	0.0134033
Biological process	regulation of cellular protein metabolic process	GO:0032268	7	0.00213267	1.91687	24	761	862	52393	TraesCS2A02G233300,TraesCS6B02G151600,TraesCS7B02G289500,TraesCS6B02G339400,TraesCS1B02G086600,TraesCS5D02G143500,TraesCS4D02G052700,TraesCS1D02G445700,TraesCS4B02G043900,TraesCS4D02G053600,TraesCS5B02G159400,TraesCS6A02G065400,TraesCS2D02G273300,TraesCS6A02G123400,TraesCS5B02G163900,TraesCS7B02G219000,TraesCS6D02G289000,TraesCS4A02G261000,TraesCS3D02G213100,TraesCS5A02G516000,TraesCS2A02G009400,…	0.0139383
Biological process	pollen development	GO:0009555	6	0.00220096	1.73195	32	1123	862	52393	TraesCS6B02G173000,TraesCS2A02G272900,TraesCS5B02G561500,TraesCS2A02G432700,TraesCS4A02G166900,TraesCS1A02G037800,TraesCS3A02G200400,TraesCS5D02G100800,TraesCS6B02G135400,TraesCS5D02G341200,TraesCS3D02G203400,TraesCS6B02G189000,TraesCS5B02G335500,TraesCS5B02G094600,TraesCS3B02G224600,TraesCS2A02G356300,TraesCS3A02G341000,TraesCS5A02G336500,TraesCS3D02G391700,TraesCS7D02G279300,TraesCS7D02G291200,…	0.0143402
Biological process	regulation of shoot system development	GO:0048831	6	0.00239443	1.87133	25	812	862	52393	TraesCS6B02G335200,TraesCS6A02G306600,TraesCS6B02G339400,TraesCS2A02G235900,TraesCS1B02G086600,TraesCS5A02G121800,TraesCS3B02G142300,TraesCS1B02G154500,TraesCS1A02G132400,TraesCS7A02G243300,TraesCS7B02G397000,TraesCS7D02G246600,TraesCS7D02G326400,TraesCS3A02G442000,TraesCS3D02G427300,TraesCS2A02G097800,TraesCS7D02G290300,TraesCS7D02G197300,TraesCS7B02G219000,TraesCS3D02G434700,TraesCS6D02G289000,…	0.0155527
Biological process	regulation of gene silencing	GO:0060968	7	0.00240268	3.162	9	173	862	52393	TraesCS7B02G289500,TraesCS6B02G339400,TraesCS2D02G497800,TraesCS1A02G005700,TraesCS4B02G043900,TraesCS5A02G389200,TraesCS1D02G002400,TraesCS6D02G289000,TraesCS5A02G302000,	0.0155584
Biological process	heat acclimation	GO:0010286	6	0.00280035	3.09055	9	177	862	52393	TraesCS5D02G268000,TraesCS5A02G260600,TraesCS5B02G258900,TraesCS6A02G238600,TraesCS2D02G497800,TraesCS7D02G257300,TraesCS2D02G033200,TraesCS6D02G221000,TraesCS3B02G459900,	0.0178058
Biological process	protein complex localization	GO:0031503	5	0.00300622	4.24052	6	86	862	52393	TraesCS5A02G552700,TraesCS6B02G339400,TraesCS6D02G289000,TraesCS4D02G018500,TraesCS4B02G387800,TraesCS4A02G293000,	0.0190574
Biological process	regionalization	GO:0003002	5	0.00336144	1.97983	20	614	862	52393	TraesCS5D02G462300,TraesCS7D02G289200,TraesCS1A02G445700,TraesCS2A02G296000,TraesCS4D02G221200,TraesCS5D02G143500,TraesCS4B02G220900,TraesCS1D02G454400,TraesCS5A02G160900,TraesCS3B02G142300,TraesCS7A02G286200,TraesCS7B02G183600,TraesCS7D02G016500,TraesCS3D02G427300,TraesCS3D02G003800,TraesCS1B02G173900,TraesCS5B02G374800,TraesCS7A02G020200,TraesCS5A02G372700,TraesCS4A02G472200,	0.0211821
Biological process	cell growth	GO:0016049	4	0.00337055	1.64019	35	1297	862	52393	TraesCS1A02G262400,TraesCS6A02G042600,TraesCS5D02G131700,TraesCS5D02G406800,TraesCS5A02G397100,TraesCS5B02G561500,TraesCS1B02G237300,TraesCS1D02G407500,TraesCS3A02G122900,TraesCS5A02G444200,TraesCS5B02G164500,TraesCS5D02G341200,TraesCS5A02G167500,TraesCS1D02G262400,TraesCS6D02G049100,TraesCS1B02G273100,TraesCS5B02G335500,TraesCS1D02G099600,TraesCS3B02G142300,TraesCS4B02G268200,TraesCS3D02G251300,…	0.0211763
Biological process	regulation of cellular component biogenesis	GO:0044087	4	0.00340759	2.64264	11	253	862	52393	TraesCS7B02G190000,TraesCS2B02G024400,TraesCS7A02G223100,TraesCS4A02G276400,TraesCS2A02G214500,TraesCS1A02G227600,TraesCS7D02G224800,TraesCS7B02G167200,TraesCS4D02G034600,TraesCS7B02G265500,TraesCS4B02G037300,	0.0213455
Biological process	single-organism cellular process	GO:0044763	3	0.00343101	1.14757	284	15042	862	52393	TraesCS5A02G552700,TraesCSU02G118100,TraesCS6B02G173000,TraesCS1A02G262400,TraesCS6D02G185800,TraesCS5A02G317000,TraesCS5D02G462300,TraesCS2A02G233300,TraesCS2A02G272900,TraesCS6A02G042600,TraesCS5D02G167700,TraesCS5D02G186200,TraesCS7B02G190000,TraesCS2B02G024400,TraesCS6B02G302700,TraesCS6B02G315600,TraesCS2B02G505400,TraesCS5D02G401100,TraesCS4D02G140800,TraesCS5D02G131700,TraesCS5D02G167500,T…	0.0214286
Biological process	cellular metabolic process	GO:0044237	3	0.00345871	1.07964	532	29950	862	52393	TraesCS5A02G552700,TraesCS2D02G557200,TraesCS6B02G173000,TraesCS1A02G262400,TraesCS6D02G185800,TraesCS1A02G006000,TraesCS1B02G297800,TraesCS7D02G291300,TraesCS3B02G189000,TraesCS2A02G233300,TraesCS2A02G272900,TraesCS6A02G042600,TraesCS5B02G468500,TraesCS7B02G045600,TraesCS5D02G167700,TraesCS3D02G081000,TraesCS5D02G186200,TraesCS7A02G296100,TraesCS6D02G285400,TraesCS4B02G395600,TraesCS1B02G274700,…	0.0215379
Biological process	positive regulation of protein metabolic process	GO:0051247	7	0.00353695	3.24164	8	150	862	52393	TraesCS2A02G233300,TraesCS6B02G151600,TraesCS1B02G086600,TraesCS4B02G268200,TraesCS4D02G053600,TraesCS6A02G123400,TraesCS5B02G163900,TraesCS4A02G261000,	0.0219603
Biological process	developmental growth	GO:0048589	4	0.0036152	1.58558	39	1495	862	52393	TraesCS1A02G262400,TraesCS6A02G042600,TraesCS5D02G131700,TraesCS5D02G406800,TraesCS5A02G397100,TraesCS5B02G561500,TraesCS6D02G364100,TraesCS7D02G284400,TraesCS1D02G407500,TraesCS3A02G122900,TraesCS5A02G444200,TraesCS5B02G164500,TraesCS5A02G167500,TraesCS1D02G262400,TraesCS6D02G049100,TraesCS1B02G273100,TraesCS1D02G099600,TraesCS3B02G142300,TraesCS4B02G268200,TraesCS7A02G291600,TraesCS3D02G251300,…	0.0223803
Biological process	multi-organism cellular process	GO:0044764	3	0.00375887	2.37997	13	332	862	52393	TraesCS1A02G445700,TraesCS2A02G235900,TraesCS1D02G149400,TraesCS5B02G259900,TraesCS1D02G454400,TraesCS6A02G380200,TraesCS4D02G053600,TraesCS4A02G261000,TraesCS6B02G419000,TraesCS6D02G364900,TraesCS2B02G260800,TraesCS7D02G358400,TraesCS2D02G241800,	0.0232017
Biological process	cellular component morphogenesis	GO:0032989	5	0.00379596	1.62764	35	1307	862	52393	TraesCSU02G118100,TraesCS6B02G173000,TraesCS1A02G262400,TraesCS2A02G272900,TraesCS6A02G042600,TraesCS5D02G131700,TraesCS5D02G406800,TraesCS7B02G214300,TraesCS5A02G397100,TraesCS5B02G561500,TraesCS4B02G173500,TraesCS1D02G407500,TraesCS5A02G444200,TraesCS5B02G164500,TraesCS5A02G167500,TraesCS1D02G262400,TraesCS1A02G095000,TraesCS6D02G049100,TraesCS1B02G273100,TraesCS1D02G099600,TraesCS3B02G142300,T…	0.0232944
Biological process	asymmetric cell division	GO:0008356	5	0.00381199	3.54554	7	120	862	52393	TraesCS2A02G235900,TraesCS6A02G380200,TraesCS3A02G205800,TraesCS6B02G419000,TraesCS6D02G364900,TraesCS2B02G260800,TraesCS2D02G241800,	0.0233249
Biological process	gene silencing by RNA	GO:0031047	9	0.00398467	2.03356	18	538	862	52393	TraesCS5A02G552700,TraesCS1A02G445700,TraesCS5D02G143500,TraesCS6D02G113900,TraesCS6B02G151900,TraesCS3D02G191600,TraesCS4B02G043900,TraesCS5A02G389200,TraesCS6A02G123800,TraesCS6A02G065400,TraesCS2D02G273300,TraesCS5B02G451400,TraesCS5A02G516000,TraesCS2A02G009400,TraesCS4B02G387800,TraesCS6B02G088500,TraesCS1A02G324800,TraesCS2A02G307200,	0.0239648
Biological process	interaction with host	GO:0051701	4	0.00436454	3.45907	7	123	862	52393	TraesCS2D02G353600,TraesCS2B02G113800,TraesCS3A02G264600,TraesCS5B02G451400,TraesCS1B02G126500,TraesCS5A02G516000,TraesCS2D02G097500,	0.0261007
Biological process	nucleobase-containing compound transport	GO:0015931	6	0.00438951	2.70137	10	225	862	52393	TraesCS5A02G552700,TraesCS6D02G262700,TraesCS6B02G339400,TraesCS6B02G310600,TraesCS3D02G427300,TraesCS6A02G282200,TraesCS6D02G289000,TraesCS4D02G018500,TraesCS4B02G387800,TraesCS4A02G293000,	0.0261759
Biological process	pattern specification process	GO:0007389	4	0.00501754	1.8743	21	681	862	52393	TraesCS5D02G462300,TraesCS7D02G289200,TraesCS1A02G445700,TraesCS2A02G296000,TraesCS4D02G221200,TraesCS5D02G143500,TraesCS4B02G220900,TraesCS1D02G454400,TraesCS5A02G160900,TraesCS3B02G142300,TraesCS7A02G286200,TraesCS7B02G183600,TraesCS7D02G016500,TraesCS3D02G427300,TraesCS3D02G003800,TraesCS1B02G173900,TraesCS5B02G374800,TraesCS5A02G516000,TraesCS7A02G020200,TraesCS5A02G372700,TraesCS4A02G472200,	0.0297529
Biological process	protein modification by small protein removal	GO:0070646	9	0.00527492	2.80527	9	195	862	52393	TraesCS3B02G226300,TraesCS4A02G022000,TraesCS3A02G122900,TraesCS3A02G295900,TraesCS4D02G266600,TraesCS5B02G111000,TraesCS2D02G293800,TraesCS7D02G149800,TraesCS4B02G267000,	0.0311915
Biological process	positive regulation of flower development	GO:0009911	8	0.00564867	3.29818	7	129	862	52393	TraesCS6B02G335200,TraesCS6A02G306600,TraesCS7A02G243300,TraesCS7B02G397000,TraesCS3A02G442000,TraesCS7D02G290300,TraesCS3D02G434700,	0.0329402
Biological process	regulation of cytoskeleton organization	GO:0051493	7	0.00580997	2.9831	8	163	862	52393	TraesCS2A02G233300,TraesCS7B02G190000,TraesCS4B02G173500,TraesCS7A02G223100,TraesCS2A02G214500,TraesCS7D02G224800,TraesCS7B02G167200,TraesCS7B02G265500,	0.0337875
Biological process	cell morphogenesis	GO:0000902	6	0.00645708	1.60875	32	1209	862	52393	TraesCSU02G118100,TraesCS1A02G262400,TraesCS6A02G042600,TraesCS5D02G131700,TraesCS5D02G406800,TraesCS7B02G214300,TraesCS5A02G397100,TraesCS5B02G561500,TraesCS4B02G173500,TraesCS1D02G407500,TraesCS5A02G444200,TraesCS5B02G164500,TraesCS5A02G167500,TraesCS1D02G262400,TraesCS1A02G095000,TraesCS6D02G049100,TraesCS1B02G273100,TraesCS1D02G099600,TraesCS3B02G142300,TraesCS4B02G268200,TraesCS3D02G251300,T…	0.0374475
Biological process	organic cyclic compound metabolic process	GO:1901360	4	0.00672589	1.14945	246	13008	862	52393	TraesCS5A02G552700,TraesCS1A02G262400,TraesCS6D02G185800,TraesCS2A02G272900,TraesCS5D02G167700,TraesCS7A02G296100,TraesCS6D02G285400,TraesCS1B02G480600,TraesCS4A02G209100,TraesCS6B02G302700,TraesCS6B02G315600,TraesCS6B02G393500,TraesCS5D02G401100,TraesCS1D02G277100,TraesCS4A02G058000,TraesCS6A02G213700,TraesCS4B02G059600,TraesCS7B02G214300,TraesCS1B02G322900,TraesCS1A02G329600,TraesCS7D02G269600,…	0.0388996
Biological process	embryo sac development	GO:0009553	6	0.00689795	1.96814	17	525	862	52393	TraesCS6A02G042600,TraesCS5B02G561500,TraesCS7A02G329300,TraesCS6D02G049100,TraesCS1D02G099600,TraesCS3D02G391700,TraesCS1D02G142200,TraesCS7D02G279300,TraesCS7D02G326200,TraesCS2D02G093700,TraesCS1A02G067300,TraesCS3A02G397800,TraesCS1B02G085800,TraesCS5B02G451400,TraesCS7B02G230000,TraesCS1A02G143400,TraesCS1B02G140400,	0.0395695
Biological process	regulation of cell size	GO:0008361	6	0.00691396	3.57534	6	102	862	52393	TraesCS6D02G364100,TraesCS2A02G344300,TraesCS7B02G129700,TraesCS3B02G367200,TraesCS4D02G278500,TraesCS3B02G366900,	0.0395538
Biological process	positive regulation of cellular protein metabolic process	GO:0032270	8	0.00748208	3.12842	7	136	862	52393	TraesCS2A02G233300,TraesCS6B02G151600,TraesCS1B02G086600,TraesCS4D02G053600,TraesCS6A02G123400,TraesCS5B02G163900,TraesCS4A02G261000,	0.0425732
Biological process	regulation of supramolecular fiber organization	GO:1902903	6	0.00777606	3.10559	7	137	862	52393	TraesCS7B02G190000,TraesCS4B02G173500,TraesCS7A02G223100,TraesCS2A02G214500,TraesCS7D02G224800,TraesCS7B02G167200,TraesCS7B02G265500,	0.0441271
Biological process	amino acid activation	GO:0043038	9	0.00805666	2.47076	10	246	862	52393	TraesCS5A02G442200,TraesCS7D02G506300,TraesCS5D02G217600,TraesCS3A02G120200,TraesCS3B02G455000,TraesCS5B02G446300,TraesCS3B02G139700,TraesCS7B02G162300,TraesCS5D02G449600,TraesCS7D02G265200,	0.0453536
Biological process	tRNA aminoacylation	GO:0043039	10	0.00805666	2.47076	10	246	862	52393	TraesCS5A02G442200,TraesCS7D02G506300,TraesCS5D02G217600,TraesCS3A02G120200,TraesCS3B02G455000,TraesCS5B02G446300,TraesCS3B02G139700,TraesCS7B02G162300,TraesCS5D02G449600,TraesCS7D02G265200,	0.0453536
Biological process	tRNA aminoacylation for protein translation	GO:0006418	11	0.00805666	2.47076	10	246	862	52393	TraesCS5A02G442200,TraesCS7D02G506300,TraesCS5D02G217600,TraesCS3A02G120200,TraesCS3B02G455000,TraesCS5B02G446300,TraesCS3B02G139700,TraesCS7B02G162300,TraesCS5D02G449600,TraesCS7D02G265200,	0.0453536
Biological process	positive regulation of reproductive process	GO:2000243	5	0.00820739	2.81067	8	173	862	52393	TraesCS6B02G335200,TraesCS6A02G306600,TraesCS7A02G243300,TraesCS7B02G397000,TraesCS3A02G442000,TraesCS7D02G290300,TraesCS2D02G286200,TraesCS3D02G434700,	0.0458354
Biological process	trichome morphogenesis	GO:0010090	8	0.00827675	2.46076	10	247	862	52393	TraesCSU02G118100,TraesCS7B02G214300,TraesCS1A02G095000,TraesCS3D02G251300,TraesCS7D02G313200,TraesCS7B02G167200,TraesCS5D02G531300,TraesCS3A02G250900,TraesCS3A02G209500,TraesCS3B02G280400,	0.0461008
Biological process	symbiosis, encompassing mutualism through parasitism	GO:0044403	4	0.00841031	2.60489	9	210	862	52393	TraesCS2D02G353600,TraesCS5B02G220000,TraesCS2B02G113800,TraesCS3A02G264600,TraesCS1B02G059100,TraesCS5B02G451400,TraesCS1B02G126500,TraesCS5A02G516000,TraesCS2D02G097500,	0.0467215
Biological process	DNA recombination	GO:0006310	8	0.00886919	2.01261	15	453	862	52393	TraesCS6D02G185800,TraesCS5D02G401100,TraesCS4A02G058000,TraesCS1A02G329600,TraesCS7B02G289500,TraesCS4D02G246300,TraesCS6A02G202200,TraesCS5D02G341200,TraesCS2A02G250200,TraesCS5B02G335500,TraesCS3A02G179700,TraesCS5A02G336500,TraesCS5B02G085000,TraesCS3D02G396500,TraesCS4B02G246900,	0.0487575
Biological process	unidimensional cell growth	GO:0009826	7	0.00889021	1.68274	25	903	862	52393	TraesCS1A02G262400,TraesCS6A02G042600,TraesCS5D02G131700,TraesCS5D02G406800,TraesCS5A02G397100,TraesCS5B02G561500,TraesCS1D02G407500,TraesCS5A02G444200,TraesCS5B02G164500,TraesCS5A02G167500,TraesCS1D02G262400,TraesCS6D02G049100,TraesCS1B02G273100,TraesCS1D02G099600,TraesCS3B02G142300,TraesCS4B02G268200,TraesCS3D02G251300,TraesCS1B02G332400,TraesCS3A02G250900,TraesCS1B02G273000,TraesCS3A02G209500,…	0.0487461
Biological process	regulation of anatomical structure morphogenesis	GO:0022603	5	0.0327035	2.06452	9	400	571	52393	TraesCS5D02G406800,TraesCS5A02G397100,TraesCS4B02G173500,TraesCS5A02G444200,TraesCS5D02G341200,TraesCS5B02G335500,TraesCS1D02G099600,TraesCS3B02G142300,TraesCS5A02G336500,	0.13823
Biological process	purine ribonucleoside triphosphate metabolic process	GO:0009205	10	0.0355912	1.87606	11	538	571	52393	TraesCS6B02G302700,TraesCS6A02G213700,TraesCS5D02G138800,TraesCS2A02G547200,TraesCS6D02G255500,TraesCS2B02G310000,TraesCS5A02G014400,TraesCS3B02G188800,TraesCS7B02G104400,TraesCS7B02G265500,TraesCS6B02G243700,	0.149148
Biological process	purine nucleoside triphosphate metabolic process	GO:0009144	9	0.0376304	1.85879	11	543	571	52393	TraesCS6B02G302700,TraesCS6A02G213700,TraesCS5D02G138800,TraesCS2A02G547200,TraesCS6D02G255500,TraesCS2B02G310000,TraesCS5A02G014400,TraesCS3B02G188800,TraesCS7B02G104400,TraesCS7B02G265500,TraesCS6B02G243700,	0.155693
Biological process	fruit development	GO:0010154	5	0.0390216	1.35637	37	2503	571	52393	TraesCS5D02G462300,TraesCS6B02G335200,TraesCS6A02G306600,TraesCS1D02G277100,TraesCS6A02G213700,TraesCS2D02G091800,TraesCS1B02G322900,TraesCS4A02G085400,TraesCS3A02G306200,TraesCS1A02G314100,TraesCS1A02G445700,TraesCS7D02G389900,TraesCS4D02G221200,TraesCS1D02G407500,TraesCS3A02G122900,TraesCS4B02G220900,TraesCS1B02G273100,TraesCS1D02G445700,TraesCS2A02G214500,TraesCS3B02G142300,TraesCS6A02G380200,…	0.160431
Biological process	regulation of multicellular organismal development	GO:2000026	5	0.0393801	1.41841	29	1876	571	52393	TraesCS6B02G335200,TraesCS6A02G306600,TraesCS4D02G140800,TraesCS3A02G306200,TraesCS6B02G151600,TraesCS6B02G339400,TraesCS1B02G086600,TraesCS5A02G121800,TraesCS1D02G445700,TraesCS3B02G142300,TraesCS1A02G132400,TraesCS1A02G227600,TraesCS7A02G243300,TraesCS1D02G264100,TraesCS7B02G397000,TraesCS7D02G326400,TraesCS3A02G442000,TraesCS3D02G427300,TraesCS7D02G290300,TraesCS2D02G033200,TraesCS7B02G129700,…	0.161566
Biological process	embryo development ending in seed dormancy	GO:0009793	6	0.0404706	1.44674	26	1649	571	52393	TraesCS5D02G462300,TraesCS6B02G335200,TraesCS6A02G306600,TraesCS1D02G277100,TraesCS1B02G322900,TraesCS1A02G314100,TraesCS7D02G389900,TraesCS4D02G221200,TraesCS1D02G407500,TraesCS3A02G122900,TraesCS4B02G220900,TraesCS1B02G273100,TraesCS1D02G445700,TraesCS6A02G380200,TraesCS1A02G227600,TraesCS1D02G264100,TraesCS3B02G139700,TraesCS2B02G521600,TraesCS4B02G183600,TraesCS7B02G104400,TraesCS4D02G142100,…	0.164659
Biological process	embryo development	GO:0009790	5	0.0414359	1.43204	27	1730	571	52393	TraesCS5D02G462300,TraesCS6B02G335200,TraesCS6A02G306600,TraesCS1D02G277100,TraesCS1B02G322900,TraesCS1A02G314100,TraesCS7D02G389900,TraesCS4D02G221200,TraesCS1D02G407500,TraesCS3A02G122900,TraesCS4B02G220900,TraesCS1B02G273100,TraesCS1D02G445700,TraesCS3B02G142300,TraesCS6A02G380200,TraesCS1A02G227600,TraesCS1D02G264100,TraesCS3B02G139700,TraesCS2B02G521600,TraesCS4B02G183600,TraesCS7B02G104400,…	0.168236
Biological process	intracellular protein transport	GO:0006886	9	0.0417992	1.57147	18	1051	571	52393	TraesCS5A02G552700,TraesCS6D02G136400,TraesCS4D02G066100,TraesCS5D02G158800,TraesCS5A02G448400,TraesCS6A02G179300,TraesCS6B02G339400,TraesCS2A02G287300,TraesCS1B02G174700,TraesCS2D02G273300,TraesCS4D02G142700,TraesCS1D02G420600,TraesCS6D02G289000,TraesCS4D02G166700,TraesCS1B02G126500,TraesCS1A02G158700,TraesCS2B02G505600,TraesCS7D02G299400,	0.16936
Biological process	ribonucleoside triphosphate metabolic process	GO:0009199	9	0.0419512	1.82518	11	553	571	52393	TraesCS6B02G302700,TraesCS6A02G213700,TraesCS5D02G138800,TraesCS2A02G547200,TraesCS6D02G255500,TraesCS2B02G310000,TraesCS5A02G014400,TraesCS3B02G188800,TraesCS7B02G104400,TraesCS7B02G265500,TraesCS6B02G243700,	0.169625
Biological process	response to zinc ion	GO:0010043	6	0.0421651	2.19964	7	292	571	52393	TraesCS5A02G152400,TraesCS4D02G295500,TraesCS7B02G209900,TraesCS1B02G059100,TraesCS1B02G172400,TraesCS7D02G306600,TraesCS5D02G031300,	0.170138
Biological process	regulation of growth	GO:0040008	4	0.0422014	1.72375	13	692	571	52393	TraesCS5D02G406800,TraesCS5A02G397100,TraesCS1B02G237300,TraesCS5A02G444200,TraesCS1D02G099600,TraesCS3B02G142300,TraesCS1A02G227600,TraesCS1D02G264100,TraesCS7B02G129700,TraesCS3A02G205800,TraesCS2D02G286200,TraesCS7A02G302200,TraesCS4D02G145200,	0.168547
Biological process	meiotic chromosome segregation	GO:0045132	6	0.043448	2.62162	5	175	571	52393	TraesCS5D02G401100,TraesCS7B02G289500,TraesCS2A02G250200,TraesCS3D02G396500,TraesCSU02G181400,	0.172121
Biological process	glycolytic process	GO:0006096	13	0.043448	2.62162	5	175	571	52393	TraesCS6A02G213700,TraesCS5D02G138800,TraesCS5A02G014400,TraesCS7B02G104400,TraesCS6B02G243700,	0.172121
Biological process	ATP generation from ADP	GO:0006757	12	0.043448	2.62162	5	175	571	52393	TraesCS6A02G213700,TraesCS5D02G138800,TraesCS5A02G014400,TraesCS7B02G104400,TraesCS6B02G243700,	0.172121
Biological process	cell morphogenesis	GO:0000902	6	0.0447501	1.51789	20	1209	571	52393	TraesCSU02G118100,TraesCS5D02G131700,TraesCS5D02G406800,TraesCS7B02G214300,TraesCS5A02G397100,TraesCS4B02G173500,TraesCS1D02G407500,TraesCS5A02G444200,TraesCS1A02G095000,TraesCS6D02G049100,TraesCS1B02G273100,TraesCS1D02G099600,TraesCS3B02G142300,TraesCS3D02G251300,TraesCS7B02G167200,TraesCS1B02G332400,TraesCS3A02G250900,TraesCS3A02G209500,TraesCS3D02G243800,TraesCS1B02G396700,	0.175855
Biological process	heat acclimation	GO:0010286	6	0.0452338	2.59199	5	177	571	52393	TraesCS6A02G238600,TraesCS2D02G497800,TraesCS7D02G257300,TraesCS2D02G033200,TraesCS6D02G221000,	0.1774
Biological process	gene silencing by miRNA	GO:0035195	11	0.0456651	2.33279	6	236	571	52393	TraesCS5D02G143500,TraesCS4B02G043900,TraesCS6A02G065400,TraesCS2D02G273300,TraesCS2A02G009400,TraesCS6B02G088500,	0.178733
Biological process	cellular response to carbohydrate stimulus	GO:0071322	6	0.0488149	2.29391	6	240	571	52393	TraesCS3A02G306200,TraesCS5D02G100800,TraesCS1A02G227600,TraesCS2B02G116900,TraesCS7B02G265500,TraesCS5A02G088400,	0.19068
Biological process	gynoecium development	GO:0048467	5	0.0488149	2.29391	6	240	571	52393	TraesCS3B02G370900,TraesCS7B02G197700,TraesCS6B02G135400,TraesCS3A02G442000,TraesCS7D02G287600,TraesCS3A02G209500,	0.19068
Biological process	karyogamy	GO:0000741	6	0.0489353	2.53471	5	181	571	52393	TraesCS7A02G329300,TraesCS6D02G049100,TraesCS7D02G326200,TraesCS7B02G230000,TraesCS1B02G140400,	0.19039
Biological process	polar nucleus fusion	GO:0010197	7	0.0489353	2.53471	5	181	571	52393	TraesCS7A02G329300,TraesCS6D02G049100,TraesCS7D02G326200,TraesCS7B02G230000,TraesCS1B02G140400,	0.19039
Biological process	regulation of unidimensional cell growth	GO:0051510	7	0.0489353	2.53471	5	181	571	52393	TraesCS5D02G406800,TraesCS5A02G397100,TraesCS5A02G444200,TraesCS1D02G099600,TraesCS3B02G142300,	0.19039
Biological process	regulation of meristem development	GO:0048509	5	0.0493646	1.83513	10	500	571	52393	TraesCS5D02G341200,TraesCS5A02G121800,TraesCS5B02G335500,TraesCS1D02G099600,TraesCS3B02G142300,TraesCS5A02G336500,TraesCS1D02G264100,TraesCS7D02G326400,TraesCS3A02G205800,TraesCS7A02G302200,	0.190922
Biological process	plant epidermis development	GO:0090558	5	0.0494621	1.58543	16	926	571	52393	TraesCSU02G118100,TraesCS5D02G406800,TraesCS7B02G214300,TraesCS5A02G397100,TraesCS3A02G122900,TraesCS5D02G341200,TraesCS1A02G095000,TraesCS5B02G335500,TraesCS5A02G160900,TraesCS3D02G251300,TraesCS5A02G336500,TraesCS7B02G167200,TraesCS2B02G415500,TraesCS3A02G250900,TraesCS3A02G209500,TraesCS4D02G085300,	0.190922
Enriched go terms for DEGs specific for J411 between cold and control condition
Class	GO_Name	GO_ID	GO_Level	P_value	EnrichmentScore	HitsGenesCountsInSelectedSet	HitsGenesCountsInBackground	AllGenesCountsInSelectedSet	AllGenesCountsInBackground	GenesOfSelectedSetInGOterm	corrected p-value(BH method)
Molecular function	adenyl ribonucleotide binding	GO:0032559	8	3.10823e-09	1.94729	75	11497	233	69552	TraesCS6D02G119500,TraesCS2D02G097700,TraesCS3D02G436900,TraesCS2B02G567100,TraesCS7D02G374700,TraesCS2A02G026300,TraesCS2D02G525600,TraesCS1D02G317400,TraesCS1D02G028800,TraesCS2A02G426200,TraesCS1D02G374300,TraesCSU02G259600,TraesCS2D02G130600,TraesCS7B02G446500,TraesCS6D02G213000,TraesCS1D02G029900,TraesCS7A02G005400,TraesCSU02G084100,TraesCS6B02G430900,TraesCS2D02G130500,TraesCS2D02G189600,Tr…	1.06302e-06
Molecular function	adenyl nucleotide binding	GO:0030554	7	3.16924e-09	1.94644	75	11502	233	69552	TraesCS6D02G119500,TraesCS2D02G097700,TraesCS3D02G436900,TraesCS2B02G567100,TraesCS7D02G374700,TraesCS2A02G026300,TraesCS2D02G525600,TraesCS1D02G317400,TraesCS1D02G028800,TraesCS2A02G426200,TraesCS1D02G374300,TraesCSU02G259600,TraesCS2D02G130600,TraesCS7B02G446500,TraesCS6D02G213000,TraesCS1D02G029900,TraesCS7A02G005400,TraesCSU02G084100,TraesCS6B02G430900,TraesCS2D02G130500,TraesCS2D02G189600,Tr…	5.4194e-07
Molecular function	drug binding	GO:0008144	3	6.7743e-09	2.05605	65	9437	233	69552	TraesCS6D02G119500,TraesCS2D02G097700,TraesCS3D02G436900,TraesCS2B02G567100,TraesCS7D02G374700,TraesCS2D02G525600,TraesCS1D02G317400,TraesCS2A02G426200,TraesCS1D02G374300,TraesCSU02G259600,TraesCS2D02G130600,TraesCS7B02G446500,TraesCS6D02G213000,TraesCS6D02G139800,TraesCS7A02G005400,TraesCS6B02G430900,TraesCS2D02G130500,TraesCS2D02G189600,TraesCS1B02G009900,TraesCS6D02G364300,TraesCS6D02G171200,T…	7.72271e-07
Molecular function	protein kinase activity	GO:0004672	6	1.23324e-08	2.39084	48	5993	233	69552	TraesCS6D02G119500,TraesCS2D02G097700,TraesCS3D02G436900,TraesCS2B02G567100,TraesCS7D02G374700,TraesCS2D02G525600,TraesCS1D02G317400,TraesCS2A02G426200,TraesCS2D02G130600,TraesCS7B02G446500,TraesCS6D02G213000,TraesCS7A02G005400,TraesCS6B02G430900,TraesCS2D02G130500,TraesCS1B02G009900,TraesCS6D02G171200,TraesCS5A02G428900,TraesCS4B02G041300,TraesCS7D02G144900,TraesCS6D02G359100,TraesCS3B02G366600,…	1.05442e-06
Molecular function	ATP binding	GO:0005524	9	1.30489e-08	2.07157	62	8934	233	69552	TraesCS6D02G119500,TraesCS2D02G097700,TraesCS3D02G436900,TraesCS2B02G567100,TraesCS7D02G374700,TraesCS2D02G525600,TraesCS1D02G317400,TraesCS2A02G426200,TraesCS1D02G374300,TraesCSU02G259600,TraesCS2D02G130600,TraesCS7B02G446500,TraesCS6D02G213000,TraesCS7A02G005400,TraesCS6B02G430900,TraesCS2D02G130500,TraesCS2D02G189600,TraesCS1B02G009900,TraesCS6D02G171200,TraesCS5A02G428900,TraesCS4B02G041300,T…	8.92546e-07
Molecular function	purine ribonucleotide binding	GO:0032555	7	1.54568e-08	1.86597	76	12158	233	69552	TraesCS6D02G119500,TraesCS2D02G097700,TraesCS3D02G436900,TraesCS2B02G567100,TraesCS7D02G374700,TraesCS2A02G026300,TraesCS2D02G525600,TraesCS1D02G317400,TraesCS1D02G028800,TraesCS2A02G426200,TraesCS1D02G374300,TraesCSU02G259600,TraesCS2D02G130600,TraesCS7B02G446500,TraesCS6D02G213000,TraesCS1D02G029900,TraesCS7A02G005400,TraesCSU02G084100,TraesCS6B02G430900,TraesCS2D02G130500,TraesCS2D02G189600,Tr…	8.81039e-07
Molecular function	purine nucleotide binding	GO:0017076	6	1.57377e-08	1.86521	76	12163	233	69552	TraesCS6D02G119500,TraesCS2D02G097700,TraesCS3D02G436900,TraesCS2B02G567100,TraesCS7D02G374700,TraesCS2A02G026300,TraesCS2D02G525600,TraesCS1D02G317400,TraesCS1D02G028800,TraesCS2A02G426200,TraesCS1D02G374300,TraesCSU02G259600,TraesCS2D02G130600,TraesCS7B02G446500,TraesCS6D02G213000,TraesCS1D02G029900,TraesCS7A02G005400,TraesCSU02G084100,TraesCS6B02G430900,TraesCS2D02G130500,TraesCS2D02G189600,Tr…	7.689e-07
Molecular function	ribonucleotide binding	GO:0032553	6	2.5192e-08	1.84518	76	12295	233	69552	TraesCS6D02G119500,TraesCS2D02G097700,TraesCS3D02G436900,TraesCS2B02G567100,TraesCS7D02G374700,TraesCS2A02G026300,TraesCS2D02G525600,TraesCS1D02G317400,TraesCS1D02G028800,TraesCS2A02G426200,TraesCS1D02G374300,TraesCSU02G259600,TraesCS2D02G130600,TraesCS7B02G446500,TraesCS6D02G213000,TraesCS1D02G029900,TraesCS7A02G005400,TraesCSU02G084100,TraesCS6B02G430900,TraesCS2D02G130500,TraesCS2D02G189600,Tr…	1.07696e-06
Molecular function	carbohydrate derivative binding	GO:0097367	3	4.32427e-08	1.82221	76	12450	233	69552	TraesCS6D02G119500,TraesCS2D02G097700,TraesCS3D02G436900,TraesCS2B02G567100,TraesCS7D02G374700,TraesCS2A02G026300,TraesCS2D02G525600,TraesCS1D02G317400,TraesCS1D02G028800,TraesCS2A02G426200,TraesCS1D02G374300,TraesCSU02G259600,TraesCS2D02G130600,TraesCS7B02G446500,TraesCS6D02G213000,TraesCS1D02G029900,TraesCS7A02G005400,TraesCSU02G084100,TraesCS6B02G430900,TraesCS2D02G130500,TraesCS2D02G189600,Tr…	1.64322e-06
Molecular function	purine ribonucleoside triphosphate binding	GO:0035639	5	7.62897e-08	1.95997	63	9595	233	69552	TraesCS6D02G119500,TraesCS2D02G097700,TraesCS3D02G436900,TraesCS2B02G567100,TraesCS7D02G374700,TraesCS2D02G525600,TraesCS1D02G317400,TraesCS2A02G426200,TraesCS1D02G374300,TraesCSU02G259600,TraesCS2D02G130600,TraesCS7B02G446500,TraesCS6D02G213000,TraesCS7A02G005400,TraesCS6B02G430900,TraesCS2D02G130500,TraesCS2D02G189600,TraesCS1B02G009900,TraesCS6D02G171200,TraesCS5A02G428900,TraesCS4B02G041300,T…	2.60911e-06
Molecular function	phosphotransferase activity, alcohol group as acceptor	GO:0016773	5	1.09072e-07	2.22662	48	6435	233	69552	TraesCS6D02G119500,TraesCS2D02G097700,TraesCS3D02G436900,TraesCS2B02G567100,TraesCS7D02G374700,TraesCS2D02G525600,TraesCS1D02G317400,TraesCS2A02G426200,TraesCS2D02G130600,TraesCS7B02G446500,TraesCS6D02G213000,TraesCS7A02G005400,TraesCS6B02G430900,TraesCS2D02G130500,TraesCS1B02G009900,TraesCS6D02G171200,TraesCS5A02G428900,TraesCS4B02G041300,TraesCS7D02G144900,TraesCS6D02G359100,TraesCS3B02G366600,…	3.39115e-06
Molecular function	anion binding	GO:0043168	4	1.45467e-07	1.73248	80	13784	233	69552	TraesCS6D02G119500,TraesCS2D02G097700,TraesCS3D02G436900,TraesCS2B02G567100,TraesCS7D02G374700,TraesCS2A02G026300,TraesCS2D02G525600,TraesCS1D02G317400,TraesCS1D02G028800,TraesCS2A02G426200,TraesCS1D02G374300,TraesCSU02G259600,TraesCS2D02G130600,TraesCS7B02G446500,TraesCS6D02G213000,TraesCS6D02G139800,TraesCS1D02G029900,TraesCS7A02G005400,TraesCSU02G084100,TraesCS6B02G430900,TraesCS2D02G130500,Tr…	4.14582e-06
Molecular function	nucleotide binding	GO:0000166	5	1.61532e-07	1.74683	78	13329	233	69552	TraesCS6D02G119500,TraesCS2D02G097700,TraesCS3D02G436900,TraesCS2B02G567100,TraesCS7D02G374700,TraesCS2A02G026300,TraesCS2D02G525600,TraesCS1D02G317400,TraesCS1D02G028800,TraesCS2A02G426200,TraesCS1D02G374300,TraesCSU02G259600,TraesCS2D02G130600,TraesCS7B02G446500,TraesCS6D02G213000,TraesCS6D02G139800,TraesCS1D02G029900,TraesCS7A02G005400,TraesCSU02G084100,TraesCS6B02G430900,TraesCS2D02G130500,Tr…	4.24955e-06
Molecular function	nucleoside phosphate binding	GO:1901265	4	1.61532e-07	1.74683	78	13329	233	69552	TraesCS6D02G119500,TraesCS2D02G097700,TraesCS3D02G436900,TraesCS2B02G567100,TraesCS7D02G374700,TraesCS2A02G026300,TraesCS2D02G525600,TraesCS1D02G317400,TraesCS1D02G028800,TraesCS2A02G426200,TraesCS1D02G374300,TraesCSU02G259600,TraesCS2D02G130600,TraesCS7B02G446500,TraesCS6D02G213000,TraesCS6D02G139800,TraesCS1D02G029900,TraesCS7A02G005400,TraesCSU02G084100,TraesCS6B02G430900,TraesCS2D02G130500,Tr…	4.24955e-06
Molecular function	kinase activity	GO:0016301	5	2.19234e-07	2.17491	48	6588	233	69552	TraesCS6D02G119500,TraesCS2D02G097700,TraesCS3D02G436900,TraesCS2B02G567100,TraesCS7D02G374700,TraesCS2D02G525600,TraesCS1D02G317400,TraesCS2A02G426200,TraesCS2D02G130600,TraesCS7B02G446500,TraesCS6D02G213000,TraesCS7A02G005400,TraesCS6B02G430900,TraesCS2D02G130500,TraesCS1B02G009900,TraesCS6D02G171200,TraesCS5A02G428900,TraesCS4B02G041300,TraesCS7D02G144900,TraesCS6D02G359100,TraesCS3B02G366600,…	4.99854e-06
Molecular function	small molecule binding	GO:0036094	3	2.35657e-07	1.71322	80	13939	233	69552	TraesCS6D02G119500,TraesCS2D02G097700,TraesCS3D02G436900,TraesCS2B02G567100,TraesCS7D02G374700,TraesCS2A02G026300,TraesCS2D02G525600,TraesCS1D02G317400,TraesCS1D02G028800,TraesCS2A02G426200,TraesCS1D02G374300,TraesCSU02G259600,TraesCS2D02G130600,TraesCS7B02G446500,TraesCS6D02G213000,TraesCS6D02G139800,TraesCS1D02G029900,TraesCS7A02G005400,TraesCSU02G084100,TraesCS6B02G430900,TraesCS2D02G130500,Tr…	5.03717e-06
Molecular function	transferase activity, transferring phosphorus-containing groups	GO:0016772	4	1.116e-06	2.03546	49	7186	233	69552	TraesCS6D02G119500,TraesCS2D02G097700,TraesCS3D02G436900,TraesCS2B02G567100,TraesCS7D02G374700,TraesCS2D02G525600,TraesCS1D02G317400,TraesCS2A02G426200,TraesCS2D02G130600,TraesCS7B02G446500,TraesCS6D02G213000,TraesCS7A02G005400,TraesCS6B02G430900,TraesCS2D02G130500,TraesCS1B02G009900,TraesCS6D02G171200,TraesCS5A02G428900,TraesCS4B02G041300,TraesCS7D02G144900,TraesCS6D02G359100,TraesCS3B02G366600,…	2.24513e-05
Molecular function	NADH dehydrogenase (ubiquinone) activity	GO:0008137	7	7.37779e-06	10.0459	7	208	233	69552	TraesCS7A02G165200,TraesCS3B02G126000,TraesCS2A02G509100,TraesCSU02G157100,TraesCS3B02G185700,TraesCS1B02G385600,TraesCS5D02G457600,	0.000140178
Molecular function	NADH dehydrogenase (quinone) activity	GO:0050136	6	7.37779e-06	10.0459	7	208	233	69552	TraesCS7A02G165200,TraesCS3B02G126000,TraesCS2A02G509100,TraesCSU02G157100,TraesCS3B02G185700,TraesCS1B02G385600,TraesCS5D02G457600,	0.000140178
Molecular function	NADH dehydrogenase activity	GO:0003954	5	2.01473e-05	8.59895	7	243	233	69552	TraesCS7A02G165200,TraesCS3B02G126000,TraesCS2A02G509100,TraesCSU02G157100,TraesCS3B02G185700,TraesCS1B02G385600,TraesCS5D02G457600,	0.000328114
Molecular function	oxidoreductase activity, acting on NAD(P)H, quinone or similar compound as acceptor	GO:0016655	5	4.12557e-05	7.68215	7	272	233	69552	TraesCS7A02G165200,TraesCS3B02G126000,TraesCS2A02G509100,TraesCSU02G157100,TraesCS3B02G185700,TraesCS1B02G385600,TraesCS5D02G457600,	0.000641338
Molecular function	cation-transporting ATPase activity	GO:0019829	13	0.000377385	6.44258	6	278	233	69552	TraesCSU02G259600,TraesCS4A02G103000,TraesCSU02G234000,TraesCS5D02G142900,TraesCS5B02G276500,TraesCS4D02G079200,	0.00516263
Molecular function	ATPase coupled ion transmembrane transporter activity	GO:0042625	12	0.0003994	6.3738	6	281	233	69552	TraesCSU02G259600,TraesCS4A02G103000,TraesCSU02G234000,TraesCS5D02G142900,TraesCS5B02G276500,TraesCS4D02G079200,	0.00525365
Molecular function	active ion transmembrane transporter activity	GO:0022853	6	0.000553383	5.9901	6	299	233	69552	TraesCSU02G259600,TraesCS4A02G103000,TraesCSU02G234000,TraesCS5D02G142900,TraesCS5B02G276500,TraesCS4D02G079200,	0.00700952
Molecular function	ATPase activity, coupled to transmembrane movement of substances	GO:0042626	11	0.000639077	4.28735	8	557	233	69552	TraesCS1D02G374300,TraesCSU02G259600,TraesCS4A02G103000,TraesCSU02G234000,TraesCS5D02G142900,TraesCS5B02G276500,TraesCS7A02G358100,TraesCS4D02G079200,	0.00780587
Molecular function	hydrolase activity, acting on acid anhydrides, catalyzing transmembrane movement of substances	GO:0016820	5	0.000639077	4.28735	8	557	233	69552	TraesCS1D02G374300,TraesCSU02G259600,TraesCS4A02G103000,TraesCSU02G234000,TraesCS5D02G142900,TraesCS5B02G276500,TraesCS7A02G358100,TraesCS4D02G079200,	0.00780587
Molecular function	ion binding	GO:0043167	3	0.000678691	1.33582	93	20782	233	69552	TraesCS6D02G119500,TraesCS2D02G097700,TraesCS3D02G436900,TraesCS2B02G567100,TraesCS7D02G374700,TraesCS2A02G026300,TraesCS2D02G525600,TraesCS1D02G317400,TraesCS1D02G028800,TraesCS2A02G426200,TraesCS1D02G374300,TraesCSU02G259600,TraesCS2D02G130600,TraesCS7B02G446500,TraesCS6D02G213000,TraesCS5D02G425100,TraesCS6D02G139800,TraesCS1D02G029900,TraesCS7A02G005400,TraesCSU02G084100,TraesCS6B02G430900,Tr…	0.00773707
Molecular function	ATPase activity, coupled to movement of substances	GO:0043492	10	0.000895432	4.06823	8	587	233	69552	TraesCS1D02G374300,TraesCSU02G259600,TraesCS4A02G103000,TraesCSU02G234000,TraesCS5D02G142900,TraesCS5B02G276500,TraesCS7A02G358100,TraesCS4D02G079200,	0.00956993
Molecular function	heterocyclic compound binding	GO:1901363	3	0.000992268	1.26012	115	27242	233	69552	TraesCS6D02G119500,TraesCS2D02G097700,TraesCS3B02G190100,TraesCS5B02G492600,TraesCS3D02G436900,TraesCS2B02G567100,TraesCS7D02G374700,TraesCS2A02G026300,TraesCS2D02G525600,TraesCS1D02G317400,TraesCS2D02G597900,TraesCS7A02G461700,TraesCS1D02G028800,TraesCS2A02G426200,TraesCS1D02G374300,TraesCS2D02G264000,TraesCSU02G259600,TraesCS2D02G130600,TraesCS6A02G301900,TraesCS7B02G446500,TraesCS6D02G213000,T…	0.00998105
Molecular function	divalent inorganic cation transmembrane transporter activity	GO:0072509	8	0.00104229	6.60412	5	226	233	69552	TraesCS4A02G103000,TraesCS5D02G142900,TraesCS5B02G276500,TraesCS4D02G079200,TraesCS2D02G422000,	0.0101847
Molecular function	organic cyclic compound binding	GO:0097159	3	0.001055	1.25827	115	27282	233	69552	TraesCS6D02G119500,TraesCS2D02G097700,TraesCS3B02G190100,TraesCS5B02G492600,TraesCS3D02G436900,TraesCS2B02G567100,TraesCS7D02G374700,TraesCS2A02G026300,TraesCS2D02G525600,TraesCS1D02G317400,TraesCS2D02G597900,TraesCS7A02G461700,TraesCS1D02G028800,TraesCS2A02G426200,TraesCS1D02G374300,TraesCS2D02G264000,TraesCSU02G259600,TraesCS2D02G130600,TraesCS6A02G301900,TraesCS7B02G446500,TraesCS6D02G213000,T…	0.0100225
Molecular function	oxidoreductase activity, acting on NAD(P)H	GO:0016651	4	0.00115222	4.427	7	472	233	69552	TraesCS7A02G165200,TraesCS3B02G126000,TraesCS2A02G509100,TraesCSU02G157100,TraesCS3B02G185700,TraesCS1B02G385600,TraesCS5D02G457600,	0.0106502
Molecular function	transferase activity	GO:0016740	3	0.00120356	1.43089	65	13560	233	69552	TraesCS6D02G119500,TraesCS2D02G097700,TraesCS3D02G436900,TraesCS2B02G567100,TraesCS7D02G374700,TraesCS2D02G525600,TraesCS1D02G317400,TraesCS2A02G426200,TraesCS2D02G264000,TraesCS2D02G130600,TraesCS7B02G446500,TraesCS3D02G121800,TraesCS6D02G213000,TraesCS7A02G005400,TraesCS6B02G430900,TraesCS2D02G130500,TraesCS1B02G009900,TraesCS6D02G171200,TraesCS5A02G428900,TraesCS4B02G041300,TraesCS7D02G144900,…	0.010832
Molecular function	P-P-bond-hydrolysis-driven transmembrane transporter activity	GO:0015405	6	0.00142845	3.77856	8	632	233	69552	TraesCS1D02G374300,TraesCSU02G259600,TraesCS4A02G103000,TraesCSU02G234000,TraesCS5D02G142900,TraesCS5B02G276500,TraesCS7A02G358100,TraesCS4D02G079200,	0.0125264
Molecular function	primary active transmembrane transporter activity	GO:0015399	5	0.0018185	3.63478	8	657	233	69552	TraesCS1D02G374300,TraesCSU02G259600,TraesCS4A02G103000,TraesCSU02G234000,TraesCS5D02G142900,TraesCS5B02G276500,TraesCS7A02G358100,TraesCS4D02G079200,	0.0155482
Molecular function	ATPase activity, coupled	GO:0042623	9	0.00534353	3.03823	8	786	233	69552	TraesCS1D02G374300,TraesCSU02G259600,TraesCS4A02G103000,TraesCSU02G234000,TraesCS5D02G142900,TraesCS5B02G276500,TraesCS7A02G358100,TraesCS4D02G079200,	0.0435116
Molecular function	substrate-specific transporter activity	GO:0022892	3	0.00618494	1.97841	17	2565	233	69552	TraesCS2B02G422700,TraesCSU02G259600,TraesCS5A02G510400,TraesCS6D02G364300,TraesCS4A02G103000,TraesCSU02G234000,TraesCS5B02G121600,TraesCS1D02G060600,TraesCS5D02G227800,TraesCS5D02G142900,TraesCS6D02G364600,TraesCS5B02G276500,TraesCS3D02G443400,TraesCS3B02G247500,TraesCS5A02G494900,TraesCS4D02G079200,TraesCS2D02G422000,	0.0491919
Cellular component	plastid ribosome	GO:0009547	8	3.74153e-05	9.77762	6	167	139	37828	TraesCS2D02G264000,TraesCS6D02G175100,TraesCS3D02G057800,TraesCSU02G184800,TraesCS5D02G456600,TraesCS1D02G435300,	0.0083062
Cellular component	plastoglobule	GO:0010287	7	0.000206872	7.16168	6	228	139	37828	TraesCS7A02G227100,TraesCS2D02G525600,TraesCS5D02G329200,TraesCS5D02G425100,TraesCSU02G234000,TraesCS4D02G135000,	0.0153085
Cellular component	organellar ribosome	GO:0000313	7	0.000284773	6.74737	6	242	139	37828	TraesCS2D02G264000,TraesCS6D02G175100,TraesCS3D02G057800,TraesCSU02G184800,TraesCS5D02G456600,TraesCS1D02G435300,	0.0158049
Cellular component	chloroplast thylakoid membrane	GO:0009535	8	0.00130274	2.65606	13	1332	139	37828	TraesCS7A02G227100,TraesCS5D02G329200,TraesCS5D02G425100,TraesCS3B02G096500,TraesCS6A02G374400,TraesCSU02G234000,TraesCS4B02G367600,TraesCS6D02G358900,TraesCS4D02G135000,TraesCS5A02G535400,TraesCS6D02G280900,TraesCS3D02G081300,TraesCS6B02G412100,	0.0482015
Cellular component	plastid thylakoid membrane	GO:0055035	7	0.00144865	2.62453	13	1348	139	37828	TraesCS7A02G227100,TraesCS5D02G329200,TraesCS5D02G425100,TraesCS3B02G096500,TraesCS6A02G374400,TraesCSU02G234000,TraesCS4B02G367600,TraesCS6D02G358900,TraesCS4D02G135000,TraesCS5A02G535400,TraesCS6D02G280900,TraesCS3D02G081300,TraesCS6B02G412100,	0.045943
Biological process	phosphorylation	GO:0016310	6	5.39961e-08	2.10074	55	6501	211	52393	TraesCS6D02G119500,TraesCS2D02G097700,TraesCS3D02G436900,TraesCS2B02G567100,TraesCS7D02G374700,TraesCS2D02G525600,TraesCS1D02G317400,TraesCS2A02G426200,TraesCS7A02G165200,TraesCS2D02G130600,TraesCS7B02G446500,TraesCS6D02G213000,TraesCS7A02G005400,TraesCS6B02G430900,TraesCS2D02G130500,TraesCS1B02G009900,TraesCS6D02G171200,TraesCS5A02G428900,TraesCS4B02G041300,TraesCS7D02G144900,TraesCS6D02G359100,…	5.68039e-05
Biological process	phosphorus metabolic process	GO:0006793	4	5.38682e-07	1.85371	62	8305	211	52393	TraesCS6D02G119500,TraesCS2D02G097700,TraesCS3D02G436900,TraesCS2B02G567100,TraesCS7D02G374700,TraesCS2D02G525600,TraesCS1D02G317400,TraesCS2A02G426200,TraesCS7A02G165200,TraesCSU02G259600,TraesCS2D02G130600,TraesCS7B02G446500,TraesCS6D02G213000,TraesCS7A02G005400,TraesCS6B02G430900,TraesCS2D02G130500,TraesCS1B02G009900,TraesCS6D02G364300,TraesCS6D02G171200,TraesCS5A02G428900,TraesCS5B02G095600,T…	0.000283347
Biological process	phosphate-containing compound metabolic process	GO:0006796	5	1.86552e-06	1.81313	60	8217	211	52393	TraesCS6D02G119500,TraesCS2D02G097700,TraesCS3D02G436900,TraesCS2B02G567100,TraesCS7D02G374700,TraesCS2D02G525600,TraesCS1D02G317400,TraesCS2A02G426200,TraesCS7A02G165200,TraesCSU02G259600,TraesCS2D02G130600,TraesCS7B02G446500,TraesCS6D02G213000,TraesCS7A02G005400,TraesCS6B02G430900,TraesCS2D02G130500,TraesCS1B02G009900,TraesCS6D02G171200,TraesCS5A02G428900,TraesCS5B02G095600,TraesCS4B02G041300,T…	0.000654176
Biological process	protein phosphorylation	GO:0006468	8	2.50446e-06	1.98415	48	6007	211	52393	TraesCS6D02G119500,TraesCS2D02G097700,TraesCS3D02G436900,TraesCS2B02G567100,TraesCS7D02G374700,TraesCS2D02G525600,TraesCS1D02G317400,TraesCS2A02G426200,TraesCS2D02G130600,TraesCS7B02G446500,TraesCS6D02G213000,TraesCS7A02G005400,TraesCS6B02G430900,TraesCS2D02G130500,TraesCS1B02G009900,TraesCS6D02G171200,TraesCS5A02G428900,TraesCS4B02G041300,TraesCS7D02G144900,TraesCS6D02G359100,TraesCS3B02G366600,…	0.000658672
Biological process	ATP synthesis coupled electron transport	GO:0042773	7	4.10354e-06	14.4645	6	103	211	52393	TraesCS7A02G165200,TraesCS3B02G126000,TraesCS2A02G509100,TraesCSU02G157100,TraesCS1B02G385600,TraesCS5D02G457600,	0.000863385
Biological process	oxidative phosphorylation	GO:0006119	12	1.49672e-05	11.5492	6	129	211	52393	TraesCS7A02G165200,TraesCS3B02G126000,TraesCS2A02G509100,TraesCSU02G157100,TraesCS1B02G385600,TraesCS5D02G457600,	0.00224936
Biological process	respiratory electron transport chain	GO:0022904	6	1.93741e-05	11.0359	6	135	211	52393	TraesCS7A02G165200,TraesCS3B02G126000,TraesCS2A02G509100,TraesCSU02G157100,TraesCS1B02G385600,TraesCS5D02G457600,	0.00254769

## Sheet: Table S2
Table S2. Gene Ontology (GO) analysis of the differentially expressed genes assigned to the red module. Go terms in bp, cc, and mf were shown. bp, biological process; mf, molecular function; cc, cellular component.
mf
GO.ID	Term	Annotated	Significant	Expected	Fisher	gene
GO:0010291	carotene beta-ring hydroxylase activity	8	2	0.01	3.9e-05	TraesCS6A02G392000, TraesCS6D02G377900
GO:0003724	RNA helicase activity	115	3	0.14	0.00037	TraesCS3D02G131100, TraesCS6B02G342300, TraesCS6A02G312100
GO:0009881	photoreceptor activity	33	2	0.04	0.00073	TraesCS5B02G396200, TraesCS5A02G391300
GO:0004673	protein histidine kinase activity	69	2	0.08	0.00313	TraesCS5A02G391300, TraesCS5B02G396200
GO:0015662	ion transmembrane transporter activity, phosphorylative mechanism	73	2	0.09	0.0035	TraesCS5B02G135200, TraesCS4B02G031000
GO:0005524	ATP binding	8934	20	10.66	0.00366	TraesCS7B02G181200, TraesCS6D02G161000, TraesCS1D02G386900, TraesCS5A02G516000, TraesCS4B02G228200, TraesCS3D02G081000, TraesCS3D02G131100, TraesCS5B02G135200, TraesCS6D02G240100, TraesCS6A02G168900, TraesCS3B02G096000, TraesCS6B02G285500, TraesCS6A02G312100, TraesCS5A02G153700, TraesCS6B02G199500, TraesCS6B02G342300, TraesCS7B02G052900, TraesCS4D02G318400, TraesCS5A02G490200, TraesCS5D02G401100
GO:0046906	tetrapyrrole binding	2615	9	3.12	0.00399	TraesCS6A02G392000, TraesCS5D02G559400, TraesCS1D02G245600, TraesCS6D02G377900, TraesCS5A02G272300, TraesCS5D02G190900, TraesCS2B02G328400, TraesCS6B02G432200, TraesCS4A02G355800
GO:0019829	cation-transporting ATPase activity	278	3	0.33	0.00459	TraesCS6D02G282900, TraesCS5B02G135200, TraesCS4B02G031000
GO:0036094	small molecule binding	13939	32	16.63	0.00497	TraesCS5A02G304400, TraesCS5B02G135200, TraesCS3D02G081000, TraesCS6D02G240100, TraesCS5D02G311300, TraesCS7B02G052900, TraesCS4D02G318400, TraesCS3B02G096000, TraesCS3D02G131100, TraesCS5D02G401100, TraesCS1D02G386900, TraesCS4B02G228200, TraesCS5A02G516000, TraesCS5B02G304900, TraesCS6A02G168900, TraesCS6B02G285500, TraesCS4B02G031000, TraesCS7D02G513100, TraesCS5A02G153700, TraesCS5A02G490200,…
GO:1901265	nucleoside phosphate binding	13329	31	15.91	0.00527	TraesCS5A02G304400, TraesCS5B02G135200, TraesCS3D02G081000, TraesCS6D02G240100, TraesCS5D02G311300, TraesCS7B02G052900, TraesCS4D02G318400, TraesCS3B02G096000, TraesCS3D02G131100, TraesCS5D02G401100, TraesCS1D02G386900, TraesCS4B02G228200, TraesCS5A02G516000, TraesCS5B02G304900, TraesCS6A02G168900, TraesCS6B02G285500, TraesCS4B02G031000, TraesCS7D02G513100, TraesCS5A02G153700, TraesCS5A02G490200,…
GO:0072585	xanthosine nucleotidase activity	6	1	0.01	0.00714	TraesCS7A02G278600
GO:0045437	uridine nucleosidase activity	6	1	0.01	0.00714	TraesCS7A02G278600
GO:0004519	endonuclease activity	356	3	0.42	0.00903	TraesCS5A02G516000, TraesCS5D02G401100, TraesCS3B02G311600
GO:0015228	coenzyme A transmembrane transporter activity	8	1	0.01	0.00951	TraesCS3D02G209300
GO:0097367	carbohydrate derivative binding	12450	29	14.86	0.01019	TraesCS5A02G304400, TraesCS5B02G135200, TraesCS3D02G081000, TraesCS6D02G240100, TraesCS5D02G311300, TraesCS7B02G052900, TraesCS4D02G318400, TraesCS3B02G096000, TraesCS3D02G131100, TraesCS5D02G401100, TraesCS1D02G386900, TraesCS4B02G228200, TraesCS5A02G516000, TraesCS5B02G304900, TraesCS6A02G168900, TraesCS6B02G285500, TraesCS7D02G513100, TraesCS5A02G153700, TraesCS5A02G490200, TraesCS7B02G181200,…
GO:0003995	acyl-CoA dehydrogenase activity	9	1	0.01	0.01069	TraesCS2D02G109900
GO:0043168	anion binding	13784	31	16.45	0.01077	TraesCS5D02G559400, TraesCS5A02G304400, TraesCS5B02G135200, TraesCS3D02G081000, TraesCS6D02G240100, TraesCS5D02G311300, TraesCS7B02G052900, TraesCS4D02G318400, TraesCS3B02G096000, TraesCS3D02G131100, TraesCS5D02G401100, TraesCS1D02G386900, TraesCS4B02G228200, TraesCS5A02G516000, TraesCS5B02G304900, TraesCS6A02G168900, TraesCS6B02G285500, TraesCS7D02G513100, TraesCS5A02G153700, TraesCS5A02G490200,…
GO:0020037	heme binding	2549	8	3.04	0.01115	TraesCS6A02G392000, TraesCS1D02G245600, TraesCS6D02G377900, TraesCS5A02G272300, TraesCS5D02G190900, TraesCS2B02G328400, TraesCS6B02G432200, TraesCS4A02G355800
GO:0000166	nucleotide binding	13245	30	15.81	0.01302	TraesCS5A02G304400, TraesCS5B02G135200, TraesCS3D02G081000, TraesCS6D02G240100, TraesCS5D02G311300, TraesCS7B02G052900, TraesCS4D02G318400, TraesCS3B02G096000, TraesCS3D02G131100, TraesCS5D02G401100, TraesCS1D02G386900, TraesCS4B02G228200, TraesCS5A02G516000, TraesCS5B02G304900, TraesCS6A02G168900, TraesCS6B02G285500, TraesCS7D02G513100, TraesCS5A02G153700, TraesCS5A02G490200, TraesCS7B02G181200,…
GO:0017150	tRNA dihydrouridine synthase activity	12	1	0.01	0.01423	TraesCS2B02G388900
GO:0015924	mannosyl-oligosaccharide mannosidase activity	12	1	0.01	0.01423	TraesCS3A02G322000
GO:0004571	mannosyl-oligosaccharide 1,2-alpha-mannosidase activity	12	1	0.01	0.01423	TraesCS3A02G322000
GO:0004337	geranyltranstransferase activity	14	1	0.02	0.01658	TraesCS3A02G258600
GO:0061608	nuclear import signal receptor activity	14	1	0.02	0.01658	TraesCS2B02G389800
GO:0032559	adenyl ribonucleotide binding	11497	27	13.72	0.0168	TraesCS5A02G304400, TraesCS5B02G135200, TraesCS3D02G081000, TraesCS6D02G240100, TraesCS5D02G311300, TraesCS7B02G052900, TraesCS4D02G318400, TraesCS3B02G096000, TraesCS3D02G131100, TraesCS5D02G401100, TraesCS1D02G386900, TraesCS4B02G228200, TraesCS5A02G516000, TraesCS5B02G304900, TraesCS6A02G168900, TraesCS6B02G285500, TraesCS7D02G513100, TraesCS5A02G153700, TraesCS5A02G490200, TraesCS7B02G181200,…
GO:0030554	adenyl nucleotide binding	11502	27	13.73	0.01697	TraesCS5A02G304400, TraesCS5B02G135200, TraesCS3D02G081000, TraesCS6D02G240100, TraesCS5D02G311300, TraesCS7B02G052900, TraesCS4D02G318400, TraesCS3B02G096000, TraesCS3D02G131100, TraesCS5D02G401100, TraesCS1D02G386900, TraesCS4B02G228200, TraesCS5A02G516000, TraesCS5B02G304900, TraesCS6A02G168900, TraesCS6B02G285500, TraesCS7D02G513100, TraesCS5A02G153700, TraesCS5A02G490200, TraesCS7B02G181200,…
GO:0003777	microtubule motor activity	166	2	0.2	0.01698	TraesCS7B02G181200, TraesCS6B02G285500
GO:0032555	purine ribonucleotide binding	12158	28	14.51	0.01816	TraesCS5A02G304400, TraesCS5B02G135200, TraesCS3D02G081000, TraesCS6D02G240100, TraesCS5D02G311300, TraesCS7B02G052900, TraesCS4D02G318400, TraesCS3B02G096000, TraesCS3D02G131100, TraesCS5D02G401100, TraesCS1D02G386900, TraesCS4B02G228200, TraesCS5A02G516000, TraesCS5B02G304900, TraesCS6A02G168900, TraesCS6B02G285500, TraesCS7D02G513100, TraesCS5A02G153700, TraesCS5A02G490200, TraesCS7B02G181200,…
GO:0017076	purine nucleotide binding	12163	28	14.51	0.01831	TraesCS5A02G304400, TraesCS5B02G135200, TraesCS3D02G081000, TraesCS6D02G240100, TraesCS5D02G311300, TraesCS7B02G052900, TraesCS4D02G318400, TraesCS3B02G096000, TraesCS3D02G131100, TraesCS5D02G401100, TraesCS1D02G386900, TraesCS4B02G228200, TraesCS5A02G516000, TraesCS5B02G304900, TraesCS6A02G168900, TraesCS6B02G285500, TraesCS7D02G513100, TraesCS5A02G153700, TraesCS5A02G490200, TraesCS7B02G181200,…
GO:0047622	adenosine nucleosidase activity	17	1	0.02	0.0201	TraesCS7A02G278600
GO:0004161	dimethylallyltranstransferase activity	18	1	0.02	0.02127	TraesCS3A02G258600
GO:0005506	iron ion binding	1824	6	2.18	0.02203	TraesCS6D02G377900, TraesCS6B02G432200, TraesCS4A02G355800, TraesCS1D02G245600, TraesCS2B02G328400, TraesCS6A02G392000
GO:0032553	ribonucleotide binding	12295	28	14.67	0.02268	TraesCS5A02G304400, TraesCS5B02G135200, TraesCS3D02G081000, TraesCS6D02G240100, TraesCS5D02G311300, TraesCS7B02G052900, TraesCS4D02G318400, TraesCS3B02G096000, TraesCS3D02G131100, TraesCS5D02G401100, TraesCS1D02G386900, TraesCS4B02G228200, TraesCS5A02G516000, TraesCS5B02G304900, TraesCS6A02G168900, TraesCS6B02G285500, TraesCS7D02G513100, TraesCS5A02G153700, TraesCS5A02G490200, TraesCS7B02G181200,…
GO:0048037	cofactor binding	4674	11	5.58	0.02296	TraesCS5A02G272300, TraesCS5D02G190900, TraesCS6B02G432200, TraesCS2B02G328400, TraesCS2D02G109900, TraesCS6A02G392000, TraesCS2B02G388900, TraesCS6D02G377900, TraesCS5D02G559400, TraesCS4A02G355800, TraesCS1D02G245600
GO:0140142	nucleocytoplasmic carrier activity	20	1	0.02	0.0236	TraesCS2B02G389800
GO:0047724	inosine nucleosidase activity	20	1	0.02	0.0236	TraesCS7A02G278600
GO:0016889	endodeoxyribonuclease activity, producing 3'-phosphomonoesters	21	1	0.03	0.02477	TraesCS5D02G401100
GO:0003774	motor activity	206	2	0.25	0.02539	TraesCS7B02G181200, TraesCS6B02G285500
GO:0004559	alpha-mannosidase activity	23	1	0.03	0.02709	TraesCS3A02G322000
GO:0016627	oxidoreductase activity, the CH-CH group of donors	214	2	0.26	0.02724	TraesCS2D02G109900, TraesCS2B02G388900
GO:0043167	ion binding	20782	39	24.8	0.02911	TraesCS5A02G490200, TraesCS3D02G081000, TraesCS6D02G161000, TraesCS6D02G240100, TraesCS7B02G052900, TraesCS5B02G135200, TraesCS2B02G478000, TraesCS5D02G559400, TraesCS5A02G153700, TraesCS5D02G401100, TraesCS4D02G318400, TraesCS4A02G355800, TraesCS4B02G228200, TraesCS6A02G168900, TraesCS6B02G432200, TraesCS2B02G388900, TraesCS5A02G516000, TraesCS1D02G386900, TraesCS2B02G338900, TraesCS6A02G312100,…
GO:0016705	oxidoreductase activity, acting on paired donors, with incorporation or reduction of molecular oxygen	1971	6	2.35	0.03062	TraesCS6D02G377900, TraesCS6B02G432200, TraesCS4A02G355800, TraesCS1D02G245600, TraesCS2B02G328400, TraesCS6A02G392000
GO:0008553	proton-exporting ATPase activity, phosphorylative mechanism	29	1	0.03	0.03404	TraesCS4B02G031000
GO:0043531	ADP binding	2595	7	3.1	0.03551	TraesCS5B02G304900, TraesCS4D02G354400, TraesCS7D02G513100, TraesCS5D02G311300, TraesCS5D02G036700, TraesCS5A02G304400, TraesCS2B02G507100
GO:0004521	endoribonuclease activity	257	2	0.31	0.03805	TraesCS5A02G516000, TraesCS3B02G311600
GO:0004525	ribonuclease III activity	37	1	0.04	0.04323	TraesCS5A02G516000
GO:0032296	double-stranded RNA-specific ribonuclease activity	37	1	0.04	0.04323	TraesCS5A02G516000
GO:0140098	catalytic activity, acting on RNA	1273	7	1.52	0.04502	TraesCS3B02G311600, TraesCS3D02G131100, TraesCS6B02G342300, TraesCS5A02G516000, TraesCS1B02G179900, TraesCS2B02G388900, TraesCS6A02G312100
GO:0003725	double-stranded RNA binding	40	1	0.05	0.04665	TraesCS5A02G516000
GO:0008092	cytoskeletal protein binding	679	3	0.81	0.04796	TraesCS6B02G285500, TraesCS1B02G152200, TraesCS7B02G181200
cc
GO.ID	Term	Annotated	Significant	Expected	Fisher	gene
GO:0010445	nuclear dicing body	25	2	0.03	0.00034	TraesCS2A02G009400, TraesCS5A02G516000
GO:0005680	anaphase-promoting complex	35	2	0.04	0.00067	TraesCS6B02G236700, TraesCS6D02G191700
GO:0010494	cytoplasmic stress granule	49	2	0.05	0.00131	TraesCS6A02G312100, TraesCS6B02G342300
GO:0097526	spliceosomal tri-snRNP complex	33	1	0.04	0.03517	TraesCS4D02G072700
GO:0046540	U4/U6 x U5 tri-snRNP complex	33	1	0.04	0.03517	TraesCS4D02G072700
bp
GO.ID	Term	Annotated	Significant	Expected	Fisher	gene
GO:0009584	detection of visible light	9	2	0.01	5.4e-05	TraesCS5A02G391300, TraesCS5B02G396200
GO:0018298	protein-chromophore linkage	9	2	0.01	5.4e-05	TraesCS5A02G391300, TraesCS5B02G396200
GO:0017006	protein-tetrapyrrole linkage	12	2	0.01	9.9e-05	TraesCS5A02G391300, TraesCS5B02G396200
GO:0016123	xanthophyll biosynthetic process	20	2	0.02	0.00028	TraesCS6A02G392000, TraesCS6D02G377900
GO:0007129	synapsis	111	3	0.14	0.00037	TraesCS5D02G401100, TraesCS2A02G250200, TraesCS2B02G266400
GO:0007094	mitotic spindle assembly checkpoint	23	2	0.03	0.00038	TraesCS6D02G191700, TraesCS6B02G236700
GO:0000373	Group II intron splicing	28	2	0.03	0.00056	TraesCS6B02G342300, TraesCS6A02G312100
GO:0010497	plasmodesmata-mediated intercellular transport	32	2	0.04	0.00073	TraesCS6B02G342300, TraesCS6A02G312100
GO:0007131	reciprocal meiotic recombination	146	3	0.18	0.00082	TraesCS5D02G401100, TraesCS2B02G266400, TraesCS2A02G250200
GO:0031053	primary miRNA processing	47	2	0.06	0.00158	TraesCS5A02G516000, TraesCS2A02G009400
GO:0009585	red, far-red light phototransduction	48	2	0.06	0.00165	TraesCS5A02G391300, TraesCS5B02G396200
GO:0006401	RNA catabolic process	248	3	0.31	0.00369	TraesCS5A02G516000, TraesCS6B02G342300, TraesCS6A02G312100
GO:0006397	mRNA processing	613	4	0.76	0.00715	TraesCS2A02G009400, TraesCS6B02G342300, TraesCS6A02G312100, TraesCS4D02G072700
GO:0000706	meiotic DNA double-strand break processing	6	1	0.01	0.00742	TraesCS5D02G401100
GO:0006218	uridine catabolic process	6	1	0.01	0.00742	TraesCS7A02G278600
GO:0016072	rRNA metabolic process	340	3	0.42	0.00879	TraesCS5A02G516000, TraesCS4B02G059600, TraesCS3B02G311600
GO:0010599	production of lsiRNA involved in RNA interference	8	1	0.01	0.00988	TraesCS5A02G516000
GO:0034090	maintenance of meiotic sister chromatid cohesion	9	1	0.01	0.01111	TraesCS5D02G401100
GO:0034086	maintenance of sister chromatid cohesion	9	1	0.01	0.01111	TraesCS5D02G401100
GO:0045337	farnesyl diphosphate biosynthetic process	11	1	0.01	0.01356	TraesCS3A02G258600
GO:0033383	geranyl diphosphate metabolic process	11	1	0.01	0.01356	TraesCS3A02G258600
GO:0033384	geranyl diphosphate biosynthetic process	11	1	0.01	0.01356	TraesCS3A02G258600
GO:0035279	mRNA cleavage involved in gene silencing by miRNA	12	1	0.01	0.01479	TraesCS5A02G516000
GO:0098795	mRNA cleavage involved in gene silencing	12	1	0.01	0.01479	TraesCS5A02G516000
GO:0000737	DNA catabolic process, endonucleolytic	12	1	0.01	0.01479	TraesCS5D02G401100
GO:0016075	rRNA catabolic process	14	1	0.02	0.01723	TraesCS5A02G516000
GO:0090305	nucleic acid phosphodiester bond hydrolysis	163	2	0.2	0.0176	TraesCS5A02G516000, TraesCS5D02G401100
GO:0007018	microtubule-based movement	169	2	0.21	0.01884	TraesCS7B02G181200, TraesCS6B02G285500
GO:0045338	farnesyl diphosphate metabolic process	17	1	0.02	0.02089	TraesCS3A02G258600
GO:0006928	movement of cell or subcellular component	184	2	0.23	0.02208	TraesCS7B02G181200, TraesCS6B02G285500
GO:0010098	suspensor development	21	1	0.03	0.02574	TraesCS5A02G516000
GO:0006302	double-strand break repair	226	3	0.28	0.02985	TraesCS5D02G401100, TraesCS2B02G266400, TraesCS2A02G250200
GO:1901259	chloroplast rRNA processing	25	1	0.03	0.03057	TraesCS3B02G311600
GO:0033517	myo-inositol hexakisphosphate metabolic process	26	1	0.03	0.03177	TraesCS6B02G037000
GO:0006379	mRNA cleavage	26	1	0.03	0.03177	TraesCS5A02G516000
GO:0010264	myo-inositol hexakisphosphate biosynthetic process	26	1	0.03	0.03177	TraesCS6B02G037000
GO:0016070	RNA metabolic process	8514	21	10.56	0.03251	TraesCS5A02G391300, TraesCS6A02G306300, TraesCS4D02G072700, TraesCS6D02G285400, TraesCS4B02G059600, TraesCS5A02G516000, TraesCS3D02G131100, TraesCS3B02G303900, TraesCS3B02G311600, TraesCS3D02G269700, TraesCS7B02G032200, TraesCS6A02G312100, TraesCS1B02G179900, TraesCS5B02G396200, TraesCS6B02G342300, TraesCS2A02G476100, TraesCS2B02G388900, TraesCS3A02G252900, TraesCS7A02G204300, TraesCS1A02G305500,…
GO:0042138	meiotic DNA double-strand break formation	28	1	0.03	0.03417	TraesCS5D02G401100
GO:0034661	ncRNA catabolic process	28	1	0.03	0.03417	TraesCS5A02G516000
GO:0120029	proton export across plasma membrane	29	1	0.04	0.03537	TraesCS4B02G031000
GO:0045144	meiotic sister chromatid segregation	30	1	0.04	0.03657	TraesCS5D02G401100
GO:0051177	meiotic sister chromatid cohesion	30	1	0.04	0.03657	TraesCS5D02G401100
GO:0034470	ncRNA processing	652	5	0.81	0.03661	TraesCS2A02G009400, TraesCS5A02G516000, TraesCS4B02G059600, TraesCS3B02G311600, TraesCS2B02G388900
GO:0052018	modulation by symbiont of RNA levels in host	35	1	0.04	0.04253	TraesCS5A02G516000
GO:0006152	purine nucleoside catabolic process	35	1	0.04	0.04253	TraesCS7A02G278600
GO:0052249	modulation of RNA levels in other organism	35	1	0.04	0.04253	TraesCS5A02G516000
GO:0009616	virus induced gene silencing	35	1	0.04	0.04253	TraesCS5A02G516000
GO:0032958	inositol phosphate biosynthetic process	35	1	0.04	0.04253	TraesCS6B02G037000
GO:0048317	seed morphogenesis	37	1	0.05	0.04491	TraesCS5A02G516000
GO:0098586	cellular response to virus	37	1	0.05	0.04491	TraesCS5A02G516000
GO:0030433	ubiquitin-dependent ERAD pathway	38	1	0.05	0.04609	TraesCS3A02G322000
GO:0036503	ERAD pathway	41	1	0.05	0.04964	TraesCS3A02G322000

## Sheet: Table S3
Table S3. Gene Ontology (GO) analysis of the differentially expressed genes assigned to the turquoise module. Go terms in bp, cc, and mf were shown. bp, biological process; mf, molecular function; cc, cellular component.
bp
GO.ID	Term	Annotated	Significant	Expected	Fisher	gene
GO:0006412	translation	2024	128	26.11	< 1e-30	TraesCS5A02G415600, TraesCS5A02G227800, TraesCS5B02G159400, TraesCS7A02G362900, TraesCS2D02G064500, TraesCS3A02G107800, TraesCS4A02G262300, TraesCS2D02G264000, TraesCS7D02G016500, TraesCS1B02G146100, TraesCS2A02G066100, TraesCS2B02G293800, TraesCS5B02G446300, TraesCS4A02G107600, TraesCS2A02G362000, TraesCS7B02G198400, TraesCS2B02G194400, TraesCS1D02G101600, TraesCS2B02G097100, TraesCS4B02G260600,…
GO:0006268	DNA unwinding involved in DNA replication	18	14	0.23	9e-24	TraesCS5A02G088400, TraesCS3A02G200400, TraesCS5B02G094600, TraesCS1D02G298400, TraesCS6B02G393500, TraesCS1B02G274600, TraesCS1D02G264100, TraesCS1B02G309300, TraesCS1A02G299500, TraesCS1B02G146200, TraesCS1A02G264000, TraesCS3D02G203400, TraesCS6D02G344100, TraesCS5D02G100800
GO:0006334	nucleosome assembly	94	21	1.21	3.1e-20	TraesCS6D02G185800, TraesCS5D02G452000, TraesCS5D02G451200, TraesCS2B02G415900, TraesCS5B02G449000, TraesCS5A02G443900, TraesCS6A02G202200, TraesCS5D02G341200, TraesCS2A02G397600, TraesCS5A02G443800, TraesCS1A02G445900, TraesCS2D02G395200, TraesCS5D02G451300, TraesCS1B02G480600, TraesCS2B02G415700, TraesCS5A02G336500, TraesCS5B02G335500, TraesCS5B02G448200, TraesCS5B02G448500, TraesCS2D02G395400,…
GO:0046686	response to cadmium ion	1465	63	18.9	1.3e-16	TraesCS2A02G169800, TraesCS1B02G165900, TraesCS7B02G031500, TraesCS5D02G423300, TraesCS1D02G121200, TraesCS6D02G384200, TraesCS7D02G257300, TraesCS5A02G479300, TraesCS7D02G306600, TraesCS1A02G282300, TraesCS5A02G168500, TraesCS1B02G172400, TraesCS7D02G454200, TraesCS1B02G139600, TraesCS7B02G162300, TraesCS5B02G022800, TraesCS5B02G492500, TraesCS3A02G130000, TraesCS6D02G049100, TraesCS3A02G341000,…
GO:0006270	DNA replication initiation	43	14	0.55	1.7e-16	TraesCS6B02G393500, TraesCS1A02G299500, TraesCS1B02G274600, TraesCS3D02G203400, TraesCS6D02G344100, TraesCS1D02G264100, TraesCS1B02G146200, TraesCS5A02G088400, TraesCS1A02G264000, TraesCS5B02G094600, TraesCS1B02G309300, TraesCS5D02G100800, TraesCS1D02G298400, TraesCS3A02G200400
GO:0009735	response to cytokinin	1310	59	16.9	4.3e-15	TraesCS2D02G064500, TraesCS5D02G509700, TraesCS7D02G257300, TraesCS2A02G296000, TraesCS7D02G306600, TraesCS1D02G264200, TraesCS1B02G172400, TraesCS2B02G189500, TraesCS1D02G282900, TraesCS7B02G362600, TraesCS6D02G049100, TraesCS7B02G184100, TraesCS6A02G107700, TraesCS1D02G442400, TraesCS4D02G050800, TraesCS1A02G433000, TraesCS1B02G434000, TraesCS5D02G509600, TraesCS1B02G367100, TraesCS2A02G547200,…
GO:0006457	protein folding	453	35	5.84	6.2e-13	TraesCS6A02G042600, TraesCS7A02G529900, TraesCS7D02G403300, TraesCS6B02G208900, TraesCS7B02G269300, TraesCS5B02G258900, TraesCS7A02G291600, TraesCS6A02G101900, TraesCS7A02G358400, TraesCS5D02G268000, TraesCS7A02G346200, TraesCS7D02G284400, TraesCS2A02G545600, TraesCS2B02G260600, TraesCS6D02G232600, TraesCS5D02G276100, TraesCS7B02G237000, TraesCS6A02G176900, TraesCS5B02G374900, TraesCS5A02G268100,…
GO:0010501	RNA secondary structure unwinding	12	7	0.15	4.3e-11	TraesCS4B02G020300, TraesCS1B02G273000, TraesCS1B02G273100, TraesCS1D02G262400, TraesCS4A02G293000, TraesCS1A02G262400, TraesCS4D02G018500
GO:0006414	translational elongation	108	14	1.39	1.4e-10	TraesCS4A02G107600, TraesCS5B02G418100, TraesCS4D02G197100, TraesCS2B02G097100, TraesCS2A02G169800, TraesCS7D02G360200, TraesCS5A02G415400, TraesCS5A02G415600, TraesCS2A02G083000, TraesCS7A02G362900, TraesCS7B02G266300, TraesCS5B02G418200, TraesCS2D02G080800, TraesCS5D02G423300
GO:0071258	cellular response to gravity	14	7	0.18	1.8e-10	TraesCS5A02G407800, TraesCS1B02G364500, TraesCS1A02G350200, TraesCS4D02G057000, TraesCS1D02G353100, TraesCS4A02G257800, TraesCS5D02G417700
GO:0097549	chromatin organization involved in negative regulation of transcription	196	17	2.53	9.4e-10	TraesCS2B02G260300, TraesCS2D02G489900, TraesCS6A02G380200, TraesCS2D02G493500, TraesCS4A02G261000, TraesCS2B02G521600, TraesCS1D02G002400, TraesCS3A02G188400, TraesCS7D02G289200, TraesCS7B02G289500, TraesCS6B02G419000, TraesCS4D02G053600, TraesCS5A02G302000, TraesCS7B02G183600, TraesCS1A02G005700, TraesCS6D02G364900, TraesCS7A02G286200
GO:0009651	response to salt stress	2454	73	31.66	1.3e-09	TraesCS2B02G194400, TraesCS4B02G101800, TraesCS1B02G273100, TraesCS7D02G009400, TraesCS1B02G172400, TraesCS3B02G321000, TraesCS5B02G258900, TraesCS5B02G013200, TraesCS1D02G262400, TraesCS2A02G293700, TraesCS3A02G183700, TraesCS1A02G282300, TraesCS2B02G576100, TraesCS1D02G355800, TraesCS1D02G420600, TraesCS1B02G273000, TraesCS5A02G407800, TraesCS4D02G057000, TraesCS5B02G249000, TraesCS6A02G213700,…
GO:0010043	response to zinc ion	292	20	3.77	2e-09	TraesCS7B02G209900, TraesCS5D02G020900, TraesCS5A02G015000, TraesCS7B02G266300, TraesCS5A02G152400, TraesCS4B02G101800, TraesCS1B02G172400, TraesCS1D02G153900, TraesCS5B02G022800, TraesCS4A02G293000, TraesCS5B02G013200, TraesCS5D02G031300, TraesCS7D02G306600, TraesCS7D02G360200, TraesCS1B02G059100, TraesCS4D02G018500, TraesCS4D02G295500, TraesCS7A02G362900, TraesCS4B02G020300, TraesCS5A02G140200
GO:0032508	DNA duplex unwinding	44	21	0.57	2.7e-08	TraesCS6B02G393500, TraesCS1A02G299500, TraesCS1B02G274600, TraesCS1A02G262400, TraesCS1B02G273000, TraesCS4D02G018500, TraesCS6D02G344100, TraesCS3D02G203400, TraesCS4B02G020300, TraesCS4A02G293000, TraesCS1B02G273100, TraesCS1D02G264100, TraesCS1B02G146200, TraesCS5A02G088400, TraesCS1D02G262400, TraesCS1A02G264000, TraesCS5B02G094600, TraesCS1B02G309300, TraesCS5D02G100800, TraesCS1D02G298400,…
GO:0009631	cold acclimation	162	13	2.09	2.2e-07	TraesCS5B02G509700, TraesCS7A02G461100, TraesCS1D02G262400, TraesCS5D02G509800, TraesCS5B02G509600, TraesCS1B02G273100, TraesCS7D02G449300, TraesCS5D02G509700, TraesCS1A02G262400, TraesCS7B02G362600, TraesCS1B02G273000, TraesCS5D02G509600, TraesCS7A02G307400
GO:0031507	heterochromatin assembly	13	5	0.17	4.2e-07	TraesCS5D02G341200, TraesCS5B02G335500, TraesCS5A02G336500, TraesCS1A02G005700, TraesCS1D02G002400
GO:0006413	translational initiation	174	13	2.25	5e-07	TraesCS5D02G416000, TraesCS5A02G442500, TraesCS5D02G449900, TraesCS4B02G170900, TraesCS5B02G159400, TraesCS5B02G437200, TraesCS4D02G172900, TraesCS5B02G446600, TraesCS5A02G220000, TraesCS6B02G307400, TraesCS5D02G442100, TraesCS5D02G228100, TraesCS5D02G167000
GO:0000380	alternative mRNA splicing, via spliceosome	55	8	0.71	5.3e-07	TraesCS4D02G018500, TraesCS7B02G029700, TraesCS5D02G020900, TraesCS4B02G020300, TraesCS4A02G293000, TraesCS5A02G015000, TraesCS7D02G128800, TraesCS5B02G013200
GO:0006265	DNA topological change	45	7	0.58	1.7e-06	TraesCS6D02G246300, TraesCS1A02G260500, TraesCS7A02G302200, TraesCS1B02G271100, TraesCS1D02G260500, TraesCS6B02G295700, TraesCS6A02G268600
GO:0010069	zygote asymmetric cytokinesis in embryo sac	31	6	0.4	2.5e-06	TraesCS2D02G241800, TraesCS2A02G235900, TraesCS6B02G419000, TraesCS6D02G364900, TraesCS2B02G260800, TraesCS6A02G380200
GO:0010228	vegetative to reproductive phase transition of meristem	754	27	9.73	2.6e-06	TraesCS6D02G028200, TraesCS1D02G099600, TraesCS1D02G121900, TraesCS1B02G140400, TraesCS7B02G094700, TraesCS5D02G172300, TraesCS6A02G024900, TraesCS1A02G262400, TraesCS1B02G273000, TraesCS7D02G287600, TraesCS1D02G002400, TraesCS7A02G287700, TraesCS2D02G068300, TraesCS5A02G168100, TraesCS3D02G211100, TraesCS4A02G293000, TraesCS6B02G151600, TraesCS1B02G273100, TraesCS2A02G069500, TraesCS6A02G123400,…
GO:0043457	regulation of cellular respiration	9	4	0.12	3.3e-06	TraesCS1B02G273000, TraesCS1B02G273100, TraesCS1D02G262400, TraesCS1A02G262400
GO:0006333	chromatin assembly or disassembly	121	28	1.56	4e-06	TraesCS5A02G443800, TraesCS2B02G415700, TraesCS5A02G352100, TraesCS1D02G002400, TraesCS1A02G005700, TraesCS5B02G448500, TraesCS5B02G449000, TraesCS5A02G443900, TraesCS1D02G099600, TraesCSU02G099700, TraesCS5D02G452000, TraesCS2B02G415900, TraesCS5B02G335500, TraesCS5A02G336500, TraesCS2D02G395200, TraesCS7D02G538400, TraesCS6A02G202200, TraesCS5B02G448200, TraesCS5A02G444300, TraesCS1B02G480600, …
GO:0009294	DNA mediated transformation	125	10	1.61	5.6e-06	TraesCS6B02G419000, TraesCS1A02G445700, TraesCS4D02G053600, TraesCS2B02G260800, TraesCS4A02G261000, TraesCS2D02G241800, TraesCS2A02G235900, TraesCS6D02G364900, TraesCS1D02G454400, TraesCS6A02G380200
GO:0010424	DNA methylation on cytosine within a CG sequence	22	5	0.28	7.7e-06	TraesCS2D02G241800, TraesCS2A02G235900, TraesCS2B02G260800, TraesCS1A02G005700, TraesCS1D02G002400
GO:2000232	regulation of rRNA processing	11	4	0.14	8.4e-06	TraesCS1A02G227600, TraesCS4B02G037300, TraesCS4D02G034600, TraesCS4A02G276400
GO:0007017	microtubule-based process	588	34	7.59	8.7e-06	TraesCS1A02G258800, TraesCS7B02G190000, TraesCS3A02G333300, TraesCS2B02G415500, TraesCS6D02G363400, TraesCS3A02G275300, TraesCS1B02G320800, TraesCS7A02G223100, TraesCS1A02G350200, TraesCS3B02G371500, TraesCS5A02G407800, TraesCS5B02G160100, TraesCS4D02G057000, TraesCS4A02G257800, TraesCS1B02G364500, TraesCS6D02G130500, TraesCS5A02G032500, TraesCS1A02G095000, TraesCS5D02G417700, TraesCS6B02G169300,…
GO:0000470	maturation of LSU-rRNA	23	5	0.3	9.8e-06	TraesCS2A02G432600, TraesCS5D02G462800, TraesCS2D02G430500, TraesCS5B02G461300, TraesCS5A02G452400
GO:0090116	C-5 methylation of cytosine	12	4	0.15	1.3e-05	TraesCS2D02G241800, TraesCS2A02G235900, TraesCS4B02G201800, TraesCS2B02G260800
GO:0006346	methylation-dependent heterochromatin assembly	61	7	0.79	1.4e-05	TraesCS4A02G261000, TraesCS1D02G002400, TraesCS1A02G005700, TraesCS4D02G053600, TraesCS2D02G493500, TraesCS2D02G489900, TraesCS2B02G521600
GO:0007018	microtubule-based movement	169	11	2.18	1.4e-05	TraesCS2B02G505400, TraesCS5A02G067300, TraesCS3A02G275300, TraesCS3D02G275200, TraesCS2B02G229500, TraesCS6D02G363400, TraesCS1A02G095000, TraesCS2D02G213200, TraesCS5D02G167500, TraesCS5A02G032500, TraesCS5A02G036600
GO:0006397	mRNA processing	613	29	7.91	1.4e-05	TraesCS5D02G167000, TraesCS4D02G018500, TraesCS1B02G165900, TraesCS6A02G024900, TraesCS4B02G043900, TraesCS6B02G472700, TraesCS4B02G020300, TraesCSU02G068100, TraesCS1A02G128600, TraesCS1A02G067300, TraesCS7D02G128800, TraesCS5B02G159400, TraesCS6D02G028200, TraesCS7B02G029700, TraesCS1D02G332500, TraesCS6B02G034100, TraesCS6D02G032100, TraesCS5D02G020900, TraesCS7D02G290300, TraesCS4D02G143400, …
GO:0007064	mitotic sister chromatid cohesion	25	5	0.32	1.5e-05	TraesCS6A02G231400, TraesCS2A02G356300, TraesCS7B02G122400, TraesCS7D02G217100, TraesCS7A02G295800
GO:0000183	chromatin silencing at rDNA	6	3	0.08	4.2e-05	TraesCS7D02G289200, TraesCS7A02G286200, TraesCS7B02G183600
GO:0019510	S-adenosylhomocysteine catabolic process	6	3	0.08	4.2e-05	TraesCS2D02G489900, TraesCS2B02G521600, TraesCS2D02G493500
GO:0080056	petal vascular tissue pattern formation	6	3	0.08	4.2e-05	TraesCS7D02G289200, TraesCS7A02G286200, TraesCS7B02G183600
GO:0080057	sepal vascular tissue pattern formation	6	3	0.08	4.2e-05	TraesCS7D02G289200, TraesCS7A02G286200, TraesCS7B02G183600
GO:0071277	cellular response to calcium ion	16	4	0.21	4.4e-05	TraesCS5A02G260600, TraesCS7A02G529900, TraesCS5B02G258900, TraesCS5D02G268000
GO:0007076	mitotic chromosome condensation	18	4	0.23	7.3e-05	TraesCS1D02G314600, TraesCS2D02G132100, TraesCS1A02G314100, TraesCS1B02G326400
GO:0098532	histone H3-K27 trimethylation	18	4	0.23	7.3e-05	TraesCS1A02G288400, TraesCS1B02G297800, TraesCS1D02G287400, TraesCS7B02G219000
GO:0000226	microtubule cytoskeleton organization	327	16	4.22	8.7e-05	TraesCS4A02G257800, TraesCS5A02G067300, TraesCS1D02G353100, TraesCS1A02G095000, TraesCS7B02G190000, TraesCS5A02G444200, TraesCS1B02G364500, TraesCS5A02G407800, TraesCS4D02G057000, TraesCS2D02G395000, TraesCS5B02G160100, TraesCS2B02G415500, TraesCS5D02G417700, TraesCS1A02G350200, TraesCS7D02G224800, TraesCS7A02G223100
GO:0051574	positive regulation of histone H3-K9 methylation	19	4	0.25	9.1e-05	TraesCS6B02G151600, TraesCS4D02G053600, TraesCS4A02G261000, TraesCS6A02G123400
GO:0051131	chaperone-mediated protein complex assembly	19	4	0.25	9.1e-05	TraesCS5A02G260600, TraesCS7A02G529900, TraesCS5B02G258900, TraesCS5D02G268000
GO:0009556	microsporogenesis	59	6	0.76	0.00011	TraesCS7D02G217100, TraesCS2A02G356300, TraesCS7D02G291200, TraesCS6A02G231400, TraesCS7B02G122400, TraesCS4D02G346600
GO:0009836	fruit ripening, climacteric	84	7	1.08	0.00011	TraesCS2A02G235900, TraesCS6A02G380200, TraesCS6B02G419000, TraesCS1D02G277100, TraesCS2D02G241800, TraesCS6D02G364900, TraesCS2B02G260800
GO:0009408	response to heat	824	29	10.63	0.00012	TraesCS4D02G140800, TraesCS1D02G099600, TraesCS5A02G260600, TraesCS7A02G529900, TraesCS6B02G243700, TraesCS6D02G221000, TraesCS4A02G038500, TraesCS5B02G249000, TraesCS7D02G284400, TraesCS5B02G492500, TraesCS6D02G049100, TraesCS1B02G139600, TraesCS7D02G257300, TraesCS5B02G374900, TraesCS7B02G184100, TraesCS2D02G497800, TraesCS5A02G479300, TraesCS5B02G258900, TraesCS4D02G266700, TraesCS6B02G274600,…
GO:0006349	regulation of gene expression by genetic imprinting	61	6	0.79	0.00014	TraesCS4A02G261000, TraesCS1D02G277100, TraesCS4D02G053600, TraesCS2B02G260800, TraesCS2A02G235900, TraesCS2D02G241800
GO:0006606	protein import into nucleus	89	7	1.15	0.00016	TraesCS6A02G309600, TraesCS1D02G420600, TraesCS2D02G273300, TraesCS6B02G339400, TraesCS2B02G505600, TraesCS6D02G289000, TraesCS1B02G126500
GO:0000478	endonucleolytic cleavage involved in rRNA processing	9	3	0.12	0.00017	TraesCS7D02G289200, TraesCS7A02G286200, TraesCS7B02G183600
GO:0048281	inflorescence morphogenesis	9	3	0.12	0.00017	TraesCS5D02G171900, TraesCS5A02G167500, TraesCS5B02G164500
GO:2001251	negative regulation of chromosome organization	65	6	0.84	0.0002	TraesCS5A02G302000, TraesCS4A02G261000, TraesCS1B02G274600, TraesCS4D02G053600, TraesCS1D02G264100, TraesCS1A02G264000
GO:0006426	glycyl-tRNA aminoacylation	10	3	0.13	0.00024	TraesCS7D02G265200, TraesCS7A02G264300, TraesCS7B02G162300
GO:0044030	regulation of DNA methylation	46	5	0.59	0.00031	TraesCS4A02G261000, TraesCS1B02G154500, TraesCS1A02G132400, TraesCS4D02G053600, TraesCS7D02G246600
GO:0010425	DNA methylation on cytosine within a CNG sequence	11	3	0.14	0.00033	TraesCS6D02G364900, TraesCS6B02G419000, TraesCS6A02G380200
GO:0051301	cell division	750	29	9.68	0.00038	TraesCS5B02G374800, TraesCS5A02G067300, TraesCS2A02G235900, TraesCS6D02G185800, TraesCS6A02G380200, TraesCS6D02G364900, TraesCS2B02G260800, TraesCS7B02G190000, TraesCS2A02G296000, TraesCS3A02G209500, TraesCS4B02G268200, TraesCS5B02G335500, TraesCS5A02G336500, TraesCS1D02G002400, TraesCS6B02G104600, TraesCS5D02G370000, TraesCS2D02G241800, TraesCS5B02G363500, TraesCS7D02G313200, TraesCSU02G142500, …
GO:0009965	leaf morphogenesis	327	13	4.22	0.00038	TraesCS7D02G289200, TraesCS3B02G280400, TraesCS7A02G302200, TraesCS3A02G380100, TraesCS5B02G374800, TraesCS2A02G296000, TraesCS7A02G286200, TraesCS3A02G250900, TraesCS7D02G313200, TraesCS3A02G130000, TraesCS5A02G372700, TraesCS3D02G427300, TraesCS7B02G183600
GO:0032784	regulation of DNA-templated transcription, elongation	28	4	0.36	0.00044	TraesCS1A02G324800, TraesCS7D02G169200, TraesCS3B02G085200, TraesCS1B02G322900
GO:0009615	response to virus	295	12	3.81	0.00051	TraesCS2B02G235100, TraesCS5A02G479300, TraesCS2D02G215300, TraesCS2D02G353600, TraesCS5B02G492500, TraesCS4A02G038500, TraesCS4D02G140800, TraesCS2D02G255400, TraesCS3A02G188400, TraesCS1A02G227600, TraesCS2A02G255000, TraesCS4D02G266700
GO:0032196	transposition	13	3	0.17	0.00056	TraesCS3A02G188400, TraesCS4D02G053600, TraesCS4A02G261000
GO:1903321	negative regulation of protein modification by small protein conjugation or removal	14	3	0.18	0.0007	TraesCS6B02G339400, TraesCS6A02G309600, TraesCS6D02G289000
GO:0006406	mRNA export from nucleus	53	7	0.68	0.00073	TraesCS6D02G289000, TraesCS4D02G018500, TraesCS4B02G020300, TraesCS6B02G339400, TraesCS4A02G293000, TraesCS5A02G552700, TraesCS6A02G309600
GO:1905269	positive regulation of chromatin organization	50	8	0.65	0.00085	TraesCS6B02G151600, TraesCS4A02G261000, TraesCS1D02G002400, TraesCS6A02G123400, TraesCS5B02G163900, TraesCS1A02G005700, TraesCS4D02G053600, TraesCS1B02G086600
GO:0061077	chaperone-mediated protein folding	52	7	0.67	0.00092	TraesCS7D02G284400, TraesCS7A02G291600, TraesCS7A02G529900, TraesCS5D02G268000, TraesCS5B02G258900, TraesCS5A02G260600, TraesCS7B02G184100
GO:0009414	response to water deprivation	2008	43	25.91	0.00096	TraesCS4D02G018500, TraesCS1B02G273000, TraesCS6A02G055200, TraesCS6A02G061300, TraesCS1D02G364400, TraesCS5A02G140200, TraesCS4D02G085300, TraesCS5D02G354700, TraesCS5D02G360900, TraesCS6B02G078200, TraesCS2B02G270600, TraesCS6B02G079200, TraesCS1D02G454400, TraesCSU02G121200, TraesCS5D02G354200, TraesCS7A02G529900, TraesCS5D02G268000, TraesCS1A02G445700, TraesCS5B02G258900, TraesCS1A02G360100, …
GO:0070601	centromeric sister chromatid cohesion	10	4	0.13	0.00097	TraesCS4A02G158700, TraesCS3D02G391700, TraesCSU02G181400, TraesCS3A02G397800
GO:0006430	lysyl-tRNA aminoacylation	16	3	0.21	0.00106	TraesCS5B02G446300, TraesCS5A02G442200, TraesCS5D02G449600
GO:0046034	ATP metabolic process	516	16	6.66	0.00128	TraesCS1D02G196100, TraesCS6B02G243700, TraesCS4B02G238500, TraesCS2A02G547200, TraesCS2A02G293700, TraesCS2A02G509100, TraesCS3B02G126000, TraesCS3A02G239300, TraesCS1B02G385600, TraesCS5A02G014400, TraesCSU02G157100, TraesCS6B02G302700, TraesCS2B02G310000, TraesCS7B02G265500, TraesCS6D02G255500, TraesCS6A02G213700
GO:0080037	negative regulation of cytokinin-activated signaling pathway	18	3	0.23	0.00151	TraesCS7B02G184100, TraesCS7D02G284400, TraesCS7A02G291600
GO:0051085	chaperone cofactor-dependent protein refolding	18	3	0.23	0.00151	TraesCS7B02G184100, TraesCS7D02G284400, TraesCS7A02G291600
GO:0006281	DNA repair	785	21	10.13	0.00157	TraesCS6D02G185800, TraesCS7B02G289500, TraesCS1B02G165900, TraesCS7B02G122400, TraesCS2A02G356300, TraesCS3D02G097700, TraesCS4A02G058000, TraesCS3A02G250900, TraesCS4D02G246300, TraesCS5B02G335500, TraesCS5A02G336500, TraesCS6A02G231400, TraesCS3D02G391700, TraesCS3B02G280400, TraesCS3B02G112900, TraesCS6A02G202200, TraesCS3A02G397800, TraesCS7D02G217100, TraesCS1D02G277100, TraesCS5D02G341200,…
GO:0009826	unidimensional cell growth	903	23	11.65	0.00181	TraesCS1D02G099600, TraesCS1A02G262400, TraesCS3A02G209500, TraesCS4B02G268200, TraesCS1B02G273000, TraesCS3A02G250900, TraesCS1B02G396700, TraesCS5B02G164500, TraesCS6D02G049100, TraesCS4D02G050800, TraesCS5A02G444200, TraesCS4D02G346600, TraesCS1D02G407500, TraesCS3B02G280400, TraesCS5D02G171900, TraesCS4B02G025700, TraesCS5A02G167500, TraesCS1B02G273100, TraesCS5B02G561500, TraesCS1D02G262400,…
GO:0009955	adaxial/abaxial pattern specification	211	9	2.72	0.00181	TraesCS1A02G445700, TraesCS5B02G374800, TraesCS4A02G472200, TraesCS2A02G296000, TraesCS3D02G427300, TraesCS7A02G020200, TraesCS1D02G454400, TraesCS7D02G016500, TraesCS5A02G372700
GO:0051567	histone H3-K9 methylation	89	9	1.15	0.00209	TraesCS6A02G380200, TraesCS6B02G419000, TraesCS4A02G261000, TraesCS7B02G289500, TraesCS4D02G053600, TraesCS6B02G151600, TraesCS6D02G364900, TraesCS3A02G188400, TraesCS6A02G123400
GO:0010286	heat acclimation	177	8	2.28	0.00224	TraesCS5A02G260600, TraesCS5B02G258900, TraesCS6D02G221000, TraesCS7D02G257300, TraesCS6A02G238600, TraesCS5D02G268000, TraesCS7A02G529900, TraesCS2D02G497800
GO:0061087	positive regulation of histone H3-K27 methylation	21	3	0.27	0.00239	TraesCS6B02G151600, TraesCS5B02G163900, TraesCS6A02G123400
GO:0016973	poly(A)+ mRNA export from nucleus	21	3	0.27	0.00239	TraesCS6B02G339400, TraesCS6A02G309600, TraesCS6D02G289000
GO:0051455	monopolar spindle attachment to meiosis I kinetochore	6	2	0.08	0.00241	TraesCS4A02G158700, TraesCSU02G181400
GO:0051754	meiotic sister chromatid cohesion, centromeric	6	2	0.08	0.00241	TraesCS4A02G158700, TraesCSU02G181400
GO:0006166	purine ribonucleoside salvage	6	2	0.08	0.00241	TraesCS6A02G223400, TraesCS6D02G212000
GO:0043044	ATP-dependent chromatin remodeling	22	3	0.28	0.00274	TraesCS3B02G083400, TraesCS3D02G068900, TraesCS1D02G099600
GO:0035065	regulation of histone acetylation	22	3	0.28	0.00274	TraesCS4D02G053600, TraesCS4A02G261000, TraesCS1B02G086600
GO:0006342	chromatin silencing	196	17	2.53	0.00339	TraesCS2B02G260300, TraesCS2D02G489900, TraesCS6A02G380200, TraesCS2D02G493500, TraesCS4A02G261000, TraesCS2B02G521600, TraesCS1D02G002400, TraesCS3A02G188400, TraesCS7D02G289200, TraesCS7B02G289500, TraesCS6B02G419000, TraesCS4D02G053600, TraesCS5A02G302000, TraesCS7B02G183600, TraesCS1A02G005700, TraesCS6D02G364900, TraesCS7A02G286200
GO:0006075	(1->3)-beta-D-glucan biosynthetic process	48	4	0.62	0.00341	TraesCS7D02G026700, TraesCS7A02G555700, TraesCS6B02G468200, TraesCS4D02G346600
GO:0043967	histone H4 acetylation	24	3	0.31	0.00354	TraesCS4D02G053600, TraesCS4A02G261000, TraesCS3D02G211100
GO:0006913	nucleocytoplasmic transport	219	16	2.83	0.00361	TraesCS1B02G126500, TraesCS6B02G339400, TraesCS6A02G309600, TraesCS5A02G552700, TraesCS5B02G374800, TraesCS4D02G018500, TraesCS2A02G296000, TraesCS3D02G427300, TraesCS2B02G505600, TraesCS2D02G273300, TraesCS4A02G063400, TraesCS4A02G293000, TraesCS4B02G020300, TraesCS1D02G420600, TraesCS5A02G372700, TraesCS6D02G289000
GO:0009870	defense response signaling pathway, resistance gene-dependent	79	5	1.02	0.00362	TraesCS5D02G268000, TraesCS5A02G260600, TraesCS5A02G450800, TraesCS5B02G258900, TraesCS7A02G529900
GO:0071472	cellular response to salt stress	153	7	1.97	0.00387	TraesCS1A02G354700, TraesCS3B02G321000, TraesCS1B02G367100, TraesCS1D02G442400, TraesCS1D02G355800, TraesCS1A02G433000, TraesCS3D02G286500
GO:0010118	stomatal movement	578	16	7.46	0.0039	TraesCS5B02G152300, TraesCS4D02G018500, TraesCS4D02G022000, TraesCS3A02G341000, TraesCS5A02G140200, TraesCS4B02G020300, TraesCS4D02G140800, TraesCS5D02G268000, TraesCS7A02G529900, TraesCS5B02G258900, TraesCS5A02G153500, TraesCS3D02G228700, TraesCS5D02G158800, TraesCS5A02G260600, TraesCS4A02G293000, TraesCS3A02G130000
GO:0015865	purine nucleotide transport	25	3	0.32	0.00398	TraesCS6D02G262700, TraesCS6A02G282200, TraesCS6B02G310600
GO:0010449	root meristem growth	117	6	1.51	0.00422	TraesCS7A02G291600, TraesCS7D02G284400, TraesCS7B02G184100, TraesCS1B02G274600, TraesCS1D02G264100, TraesCS1A02G264000
GO:0048467	gynoecium development	240	9	3.1	0.00425	TraesCS7A02G287700, TraesCS3A02G442000, TraesCS7D02G287600, TraesCS3B02G370900, TraesCS3A02G209500, TraesCS3A02G188400, TraesCS7B02G197700, TraesCS6B02G135400, TraesCS3D02G434700
GO:0034976	response to endoplasmic reticulum stress	118	6	1.52	0.0044	TraesCS2A02G545600, TraesCS2B02G576100, TraesCS6D02G049100, TraesCS7A02G529900, TraesCS4B02G101800, TraesCS6A02G042600
GO:0009938	negative regulation of gibberellic acid mediated signaling pathway	26	3	0.34	0.00446	TraesCS4B02G220900, TraesCS4D02G221200, TraesCS6A02G107700
GO:0060968	regulation of gene silencing	173	10	2.23	0.00466	TraesCS3B02G415500, TraesCS6A02G309600, TraesCS6B02G339400, TraesCS4B02G043900, TraesCS1D02G002400, TraesCS7B02G289500, TraesCS5A02G302000, TraesCS1A02G005700, TraesCS2D02G497800, TraesCS6D02G289000
GO:0031935	regulation of chromatin silencing	53	4	0.68	0.00488	TraesCS1D02G002400, TraesCS5A02G302000, TraesCS1A02G005700, TraesCS7B02G289500
GO:0070588	calcium ion transmembrane transport	53	4	0.68	0.00488	TraesCS2D02G430700, TraesCS2A02G432700, TraesCS5B02G276500, TraesCS2B02G454000
GO:0031116	positive regulation of microtubule polymerization	27	3	0.35	0.00497	TraesCS7D02G224800, TraesCS7B02G190000, TraesCS7A02G223100
GO:0001578	microtubule bundle formation	27	3	0.35	0.00497	TraesCS7D02G224800, TraesCS7B02G190000, TraesCS7A02G223100
GO:0050821	protein stabilization	54	4	0.7	0.00522	TraesCS7A02G529900, TraesCS5D02G268000, TraesCS5B02G258900, TraesCS5A02G260600
GO:0007062	sister chromatid cohesion	90	13	1.16	0.00533	TraesCS7D02G217100, TraesCS7B02G122400, TraesCS6A02G231400, TraesCS3B02G112900, TraesCS4A02G158700, TraesCS3A02G397800, TraesCS2A02G356300, TraesCSU02G181400, TraesCS1A02G428700, TraesCS7A02G295800, TraesCS3D02G391700, TraesCS3D02G097700, TraesCS1D02G438000
GO:0042176	regulation of protein catabolic process	55	4	0.71	0.00557	TraesCS4B02G268200, TraesCS2D02G427700, TraesCS4B02G153400, TraesCS6A02G116500
GO:0031055	chromatin remodeling at centromere	9	2	0.12	0.00564	TraesCS1A02G005700, TraesCS1D02G002400
GO:0019646	aerobic electron transport chain	9	2	0.12	0.00564	TraesCS2D02G569300, TraesCS5A02G066100
GO:0006659	phosphatidylserine biosynthetic process	9	2	0.12	0.00564	TraesCS4D02G266700, TraesCS4A02G038500
GO:0030422	production of siRNA involved in RNA interference	127	6	1.64	0.00626	TraesCS3A02G188400, TraesCS5A02G552700, TraesCS1A02G445700, TraesCS6B02G151900, TraesCS1A02G324800, TraesCS6A02G123800
GO:0072583	clathrin-dependent endocytosis	57	4	0.74	0.00632	TraesCS5B02G152300, TraesCS4D02G145200, TraesCS5A02G153500, TraesCS5D02G158800
GO:2000012	regulation of auxin polar transport	58	4	0.75	0.00672	TraesCS7D02G284400, TraesCS7A02G291600, TraesCS3A02G294600, TraesCS7B02G184100
GO:0048443	stamen development	354	11	4.57	0.00681	TraesCS1D02G262400, TraesCS2A02G344300, TraesCS7A02G287700, TraesCS1B02G273100, TraesCS7B02G197700, TraesCS1B02G273000, TraesCS6A02G309600, TraesCS1A02G262400, TraesCS6B02G339400, TraesCS7D02G287600, TraesCS6D02G289000
GO:0042254	ribosome biogenesis	559	26	7.21	0.00685	TraesCS5A02G452400, TraesCS7D02G345100, TraesCS1B02G085800, TraesCS5B02G461300, TraesCS1D02G142200, TraesCS6D02G384500, TraesCS5D02G370000, TraesCS5D02G462800, TraesCS3B02G415500, TraesCS7B02G209900, TraesCS4A02G276400, TraesCS5A02G288400, TraesCS1A02G067300, TraesCS2B02G194400, TraesCS1A02G143400, TraesCS4D02G034600, TraesCS5B02G363500, TraesCS2D02G430500, TraesCS7D02G289200, TraesCS7A02G286200,…
GO:0009833	plant-type primary cell wall biogenesis	10	2	0.13	0.00698	TraesCS6B02G104600, TraesCSU02G142500
GO:0006021	inositol biosynthetic process	10	2	0.13	0.00698	TraesCS4D02G266700, TraesCS4A02G038500
GO:0009910	negative regulation of flower development	215	8	2.77	0.00716	TraesCS5B02G366500, TraesCS6B02G339400, TraesCS6A02G309600, TraesCS3D02G427300, TraesCS2D02G241800, TraesCS2A02G235900, TraesCS6D02G289000, TraesCS2B02G260800
GO:0010197	polar nucleus fusion	181	7	2.34	0.00947	TraesCS7D02G326200, TraesCS1D02G121900, TraesCS1B02G140400, TraesCS6D02G049100, TraesCS7B02G230000, TraesCS6A02G042600, TraesCS7A02G329300
GO:0051346	negative regulation of hydrolase activitivity	34	3	0.44	0.00951	TraesCS1D02G264100, TraesCS1B02G274600, TraesCS1A02G264000
GO:0009908	flower development	1527	40	19.7	0.00985	TraesCS5B02G258900, TraesCS2A02G235900, TraesCS6B02G339400, TraesCS7B02G219000, TraesCS1B02G154500, TraesCS7A02G287700, TraesCS1B02G086600, TraesCS1B02G273000, TraesCS7A02G302200, TraesCS3D02G434700, TraesCS3A02G188400, TraesCS7D02G246600, TraesCS5D02G268000, TraesCS7D02G287600, TraesCS2A02G344300, TraesCS7B02G197700, TraesCS6A02G309600, TraesCS5B02G260000, TraesCS3A02G442000, TraesCS2D02G241800,…
GO:1900034	regulation of cellular response to heat	12	2	0.15	0.01007	TraesCS2D02G497800, TraesCS1D02G099600
GO:0000184	nuclear-transcribed mRNA catabolic process	12	2	0.15	0.01007	TraesCS5B02G160100, TraesCS2B02G257200
GO:0032922	circadian regulation of gene expression	35	3	0.45	0.0103	TraesCS6B02G151600, TraesCS6A02G123400, TraesCS4B02G153700
GO:0009934	regulation of meristem structural organization	66	4	0.85	0.01053	TraesCS5D02G341200, TraesCS7A02G529900, TraesCS5A02G336500, TraesCS5B02G335500
GO:0042773	ATP synthesis coupled electron transport	103	5	1.33	0.01095	TraesCS1B02G385600, TraesCS4B02G238500, TraesCS3B02G126000, TraesCSU02G157100, TraesCS2A02G509100
GO:0009793	embryo development ending in seed dormancy	1649	38	21.28	0.01099	TraesCS1B02G322900, TraesCS2A02G235900, TraesCS1A02G314100, TraesCS1D02G407500, TraesCS2D02G489900, TraesCS1B02G273000, TraesCS4A02G038500, TraesCS7A02G302200, TraesCS2D02G493500, TraesCS3A02G122900, TraesCS7D02G289200, TraesCS4D02G221200, TraesCS7B02G296500, TraesCS2D02G241800, TraesCS3D02G243800, TraesCS4B02G220900, TraesCS1D02G264100, TraesCS1A02G264000, TraesCS1A02G227600, TraesCS5D02G462300,…
GO:0010216	maintenance of DNA methylation	36	3	0.46	0.01113	TraesCS2D02G241800, TraesCS2A02G235900, TraesCS2B02G260800
GO:1905268	negative regulation of chromatin organization	36	3	0.46	0.01113	TraesCS5A02G302000, TraesCS4D02G053600, TraesCS4A02G261000
GO:1901984	negative regulation of protein acetylation	13	2	0.17	0.0118	TraesCS4D02G053600, TraesCS4A02G261000
GO:0035067	negative regulation of histone acetylation	13	2	0.17	0.0118	TraesCS4D02G053600, TraesCS4A02G261000
GO:0060211	regulation of nuclear-transcribed mRNA poly(A) tail shortening	13	2	0.17	0.0118	TraesCS5D02G167000, TraesCS5B02G159400
GO:1900151	regulation of nuclear-transcribed mRNA catabolic process, deadenylation-dependent decay	13	2	0.17	0.0118	TraesCS5D02G167000, TraesCS5B02G159400
GO:2000757	negative regulation of peptidyl-lysine acetylation	13	2	0.17	0.0118	TraesCS4D02G053600, TraesCS4A02G261000
GO:0099587	inorganic ion import across plasma membrance	14	2	0.18	0.01365	TraesCS3A02G442000, TraesCS3D02G434700
GO:1901379	regulation of potassium ion transmembrane transport	14	2	0.18	0.01365	TraesCS3A02G442000, TraesCS3D02G434700
GO:0098659	inorganic cation import across plasma membrane	14	2	0.18	0.01365	TraesCS3A02G442000, TraesCS3D02G434700
GO:0075177	regulation of calcium or calmodulin-mediated signal transduction in response to host	14	2	0.18	0.01365	TraesCS2D02G097500, TraesCS2B02G113800
GO:0075147	regulation of signal transduction in response to host	14	2	0.18	0.01365	TraesCS2D02G097500, TraesCS2B02G113800
GO:0075136	response to host	14	2	0.18	0.01365	TraesCS2D02G097500, TraesCS2B02G113800
GO:0048440	carpel development	196	7	2.53	0.01418	TraesCS3A02G442000, TraesCS7D02G287600, TraesCS6B02G135400, TraesCS7B02G197700, TraesCS3A02G188400, TraesCS7A02G287700, TraesCS3D02G434700
GO:0010102	lateral root morphogenesis	196	7	2.53	0.01418	TraesCS5D02G171900, TraesCS5B02G164500, TraesCS2B02G354400, TraesCS5A02G167500, TraesCS6D02G185800, TraesCS2B02G272400, TraesCS6A02G202200
GO:0051128	regulation of cellular component organization	803	31	10.36	0.01447	TraesCS1D02G099600, TraesCS5B02G163900, TraesCS1D02G264100, TraesCS7B02G289500, TraesCS7B02G190000, TraesCS7B02G265500, TraesCS6A02G309000, TraesCS7B02G167200, TraesCS2D02G286200, TraesCS1D02G002400, TraesCS1B02G274600, TraesCS4D02G053600, TraesCS7B02G219000, TraesCS5A02G444200, TraesCS4B02G173500, TraesCS4D02G346600, TraesCS2D02G497800, TraesCS4A02G261000, TraesCS1A02G264000, TraesCS5A02G302000,…
GO:0048229	gametophyte development	1525	39	19.68	0.01476	TraesCS7D02G291200, TraesCS1D02G142200, TraesCS5D02G341200, TraesCS4D02G346600, TraesCS3A02G397800, TraesCS1B02G140400, TraesCS3D02G203400, TraesCS1D02G099600, TraesCS5B02G335500, TraesCS5A02G336500, TraesCS6D02G049100, TraesCS3A02G341000, TraesCS3A02G188400, TraesCS1A02G143400, TraesCS7A02G329300, TraesCS2A02G356300, TraesCS5B02G561500, TraesCS6A02G231400, TraesCS3A02G200400, TraesCS5B02G094600,…
GO:0016579	protein deubiquitination	154	6	1.99	0.01526	TraesCS4D02G266600, TraesCS4A02G022000, TraesCS3A02G122900, TraesCS7D02G149800, TraesCS4B02G267000, TraesCS2D02G293800
GO:0010101	post-embryonic root morphogenesis	199	7	2.57	0.01529	TraesCS5D02G171900, TraesCS5B02G164500, TraesCS2B02G354400, TraesCS5A02G167500, TraesCS6D02G185800, TraesCS2B02G272400, TraesCS6A02G202200
GO:0010026	trichome differentiation	296	9	3.82	0.01551	TraesCS1A02G095000, TraesCS5D02G341200, TraesCS3B02G280400, TraesCS3A02G250900, TraesCS7D02G313200, TraesCS5B02G335500, TraesCS5A02G336500, TraesCS3A02G209500, TraesCS7B02G167200
GO:0006446	regulation of translational initiation	15	2	0.19	0.01562	TraesCS5D02G167000, TraesCS5B02G159400
GO:0034214	protein hexamerization	15	2	0.19	0.01562	TraesCS2A02G287300, TraesCS6D02G183600
GO:0034767	positive regulation of ion transmembrane transport	15	2	0.19	0.01562	TraesCS3A02G442000, TraesCS3D02G434700
GO:0016925	protein sumoylation	41	3	0.53	0.01585	TraesCS6D02G289000, TraesCS6B02G339400, TraesCS6A02G309600
GO:0051607	defense response to virus	156	6	2.01	0.01616	TraesCS4A02G038500, TraesCS3A02G188400, TraesCS2D02G255400, TraesCS4D02G266700, TraesCS1A02G227600, TraesCS2A02G255000
GO:0009825	multidimensional cell growth	114	5	1.47	0.01639	TraesCS7B02G167200, TraesCS5A02G203300, TraesCS5B02G335500, TraesCS5A02G336500, TraesCS5D02G341200
GO:0010629	negative regulation of gene expression	1646	53	21.24	0.01718	TraesCS1A02G324800, TraesCS2D02G273300, TraesCS6B02G339400, TraesCS2D02G293800, TraesCS2B02G257200, TraesCS1D02G454400, TraesCS5A02G302000, TraesCS5B02G160100, TraesCS1B02G154500, TraesCS6A02G123800, TraesCS5B02G220000, TraesCS2D02G489900, TraesCS4B02G043900, TraesCS1B02G086600, TraesCS4A02G209100, TraesCS2D02G493500, TraesCS3D02G434700, TraesCS3A02G188400, TraesCS6B02G151900, TraesCS5A02G552700,…
GO:0048316	seed development	2294	47	29.6	0.01722	TraesCS7B02G296500, TraesCS1D02G277100, TraesCS4B02G101800, TraesCS2B02G260800, TraesCS1B02G273100, TraesCS7B02G183600, TraesCS4B02G267000, TraesCS1D02G262400, TraesCS6B02G419000, TraesCS7A02G286200, TraesCS1B02G273000, TraesCS1D02G264100, TraesCS6A02G213700, TraesCS1A02G445700, TraesCS1D02G314600, TraesCS1A02G227600, TraesCS4A02G038500, TraesCS5D02G462300, TraesCS1D02G407500, TraesCS4B02G220900,…
GO:0051274	beta-glucan biosynthetic process	254	11	3.28	0.01769	TraesCS4D02G346600, TraesCS5D02G007200, TraesCS3B02G034600, TraesCS6B02G104600, TraesCS2A02G169800, TraesCS6A02G309000, TraesCS6B02G468200, TraesCS7A02G555700, TraesCSU02G142500, TraesCS7D02G026700, TraesCS6B02G353800
GO:0048532	anatomical structure arrangement	253	8	3.26	0.0177	TraesCS5D02G341200, TraesCS4D02G221200, TraesCS5A02G336500, TraesCS5B02G335500, TraesCS4B02G220900, TraesCS7A02G529900, TraesCS3A02G130000, TraesCS7A02G302200
GO:0030244	cellulose biosynthetic process	206	7	2.66	0.01813	TraesCS6B02G353800, TraesCS3B02G034600, TraesCS6B02G104600, TraesCSU02G142500, TraesCS6A02G309000, TraesCS2A02G169800, TraesCS5D02G007200
GO:0009269	response to desiccation	78	4	1.01	0.01849	TraesCS1B02G273100, TraesCS1D02G262400, TraesCS1B02G273000, TraesCS1A02G262400
GO:0010311	lateral root formation	161	6	2.08	0.01858	TraesCS5D02G171900, TraesCS5B02G164500, TraesCS2B02G354400, TraesCS5A02G167500, TraesCS6D02G185800, TraesCS6A02G202200
GO:0045814	negative regulation of gene expression,epigenetic	213	19	2.75	0.01909	TraesCS2B02G260300, TraesCS2D02G489900, TraesCS6A02G380200, TraesCS2D02G493500, TraesCS6B02G151600, TraesCS4A02G261000, TraesCS2B02G521600, TraesCS6A02G123400, TraesCS1D02G002400, TraesCS3A02G188400, TraesCS7D02G289200, TraesCS7B02G289500, TraesCS6B02G419000, TraesCS4D02G053600, TraesCS5A02G302000, TraesCS7B02G183600, TraesCS1A02G005700, TraesCS6D02G364900, TraesCS7A02G286200
GO:0048528	post-embryonic root development	466	12	6.01	0.01915	TraesCS3D02G055500, TraesCS7D02G224800, TraesCS2B02G354400, TraesCS7A02G223100, TraesCS6A02G202200, TraesCS5D02G171900, TraesCS5A02G167500, TraesCS5B02G164500, TraesCS2A02G344300, TraesCS2B02G272400, TraesCS7B02G190000, TraesCS6D02G185800
GO:0042542	response to hydrogen peroxide	308	9	3.97	0.01951	TraesCS5A02G152400, TraesCS4A02G038500, TraesCS6D02G221000, TraesCS1B02G059100, TraesCS6A02G213700, TraesCS6B02G243700, TraesCS2B02G270600, TraesCS4D02G266700, TraesCS6A02G238600
GO:0051571	positive regulation of histone H3-K4 methylation	17	2	0.22	0.01989	TraesCS6B02G151600, TraesCS6A02G123400
GO:1900111	positive regulation of histone H3-K9 dimethylation	17	2	0.22	0.01989	TraesCS6B02G151600, TraesCS6A02G123400
GO:0046085	adenosine metabolic process	17	2	0.22	0.01989	TraesCS6A02G223400, TraesCS6D02G212000
GO:0044403	symbiont process	210	7	2.71	0.0199	TraesCS1B02G126500, TraesCS1B02G059100, TraesCS2B02G113800, TraesCS2D02G097500, TraesCS2D02G353600, TraesCS3A02G188400, TraesCS5B02G220000
GO:0090066	regulation of anatomical structure size	210	7	2.71	0.0199	TraesCS2A02G344300, TraesCS7B02G265500, TraesCS6B02G303400, TraesCS6D02G256200, TraesCS7B02G129700, TraesCS7B02G167200, TraesCS4B02G173500
GO:0032535	regulation of cellular component size	210	7	2.71	0.0199	TraesCS2A02G344300, TraesCS7B02G265500, TraesCS6B02G303400, TraesCS6D02G256200, TraesCS7B02G129700, TraesCS7B02G167200, TraesCS4B02G173500
GO:0010187	negative regulation of seed germination	120	5	1.55	0.02	TraesCS5B02G258900, TraesCS4D02G140800, TraesCS7A02G529900, TraesCS5A02G260600, TraesCS5D02G268000
GO:0045787	positive regulation of cell cycle	80	4	1.03	0.0201	TraesCS5D02G341200, TraesCS5A02G336500, TraesCS5B02G335500, TraesCS2D02G286200
GO:0009790	embryo development	1730	38	22.32	0.0205	TraesCS2D02G493500, TraesCS1A02G227600, TraesCS1B02G273000, TraesCS7A02G302200, TraesCS7A02G286200, TraesCS7D02G289200, TraesCS4D02G266700, TraesCS2D02G489900, TraesCS6A02G380200, TraesCS3B02G139700, TraesCS2A02G235900, TraesCS1B02G322900, TraesCS3D02G243800, TraesCS6D02G364900, TraesCS1D02G314600, TraesCS1B02G274600, TraesCS4B02G101800, TraesCS1D02G407500, TraesCS1A02G314100, TraesCS6B02G335200,…
GO:0009791	post-embryonic development	5343	119	68.94	0.02115	TraesCS7D02G224800, TraesCS6B02G034100, TraesCS5A02G160900, TraesCS4B02G020300, TraesCS5D02G172300, TraesCS1A02G227600, TraesCS7B02G110600, TraesCS1B02G326400, TraesCS1B02G274600, TraesCS3A02G250900, TraesCS3B02G280400, TraesCS1D02G314600, TraesCS7B02G197700, TraesCS5B02G164500, TraesCS5B02G121500, TraesCS5B02G249000, TraesCS5A02G152400, TraesCS1B02G273100, TraesCS2B02G272400, TraesCS6A02G309600,…
GO:0051701	interaction with host	123	5	1.59	0.02198	TraesCS1B02G126500, TraesCS3A02G188400, TraesCS2D02G353600, TraesCS2D02G097500, TraesCS2B02G113800
GO:0048015	phosphatidylinositol-mediated signaling	18	2	0.23	0.02218	TraesCS5D02G015000, TraesCS5B02G121500
GO:0009933	meristem structural organization	216	7	2.79	0.02279	TraesCS4D02G221200, TraesCS7A02G302200, TraesCS5D02G341200, TraesCS5A02G336500, TraesCS5B02G335500, TraesCS7A02G529900, TraesCS4B02G220900
GO:0006260	DNA replication	420	24	5.42	0.02291	TraesCS1D02G298400, TraesCS1B02G309300, TraesCS1D02G264100, TraesCS3A02G380100, TraesCS3D02G097700, TraesCS2D02G282000, TraesCS4B02G246900, TraesCS7A02G131200, TraesCS7B02G031500, TraesCS3A02G200400, TraesCS4A02G058000, TraesCS6B02G393500, TraesCS1B02G146200, TraesCS1A02G299500, TraesCS5D02G100800, TraesCS3D02G203400, TraesCS6D02G344100, TraesCS5B02G094600, TraesCS1B02G274600, TraesCS5A02G088400,…
GO:0009787	regulation of abscisic acid-activated signaling pathway	319	9	4.12	0.0238	TraesCS1B02G367100, TraesCS3B02G321000, TraesCS1D02G442400, TraesCS1A02G354700, TraesCS1D02G355800, TraesCS6A02G309000, TraesCS1A02G433000, TraesCS3D02G286500, TraesCS3A02G130000
GO:1901419	regulation of response to alcohol	319	9	4.12	0.0238	TraesCS1B02G367100, TraesCS3B02G321000, TraesCS1D02G442400, TraesCS1A02G354700, TraesCS1D02G355800, TraesCS6A02G309000, TraesCS1A02G433000, TraesCS3D02G286500, TraesCS3A02G130000
GO:1905957	regulation of cellular response to alcohol	319	9	4.12	0.0238	TraesCS1B02G367100, TraesCS3B02G321000, TraesCS1D02G442400, TraesCS1A02G354700, TraesCS1D02G355800, TraesCS6A02G309000, TraesCS1A02G433000, TraesCS3D02G286500, TraesCS3A02G130000
GO:0022904	respiratory electron transport chain	135	7	1.74	0.02384	TraesCS5A02G066100, TraesCS2D02G569300, TraesCS3B02G126000, TraesCS4B02G238500, TraesCS2A02G509100, TraesCSU02G157100, TraesCS1B02G385600
GO:0051050	positive regulation of transport	48	3	0.62	0.02408	TraesCS3A02G442000, TraesCS4B02G165400, TraesCS3D02G434700
GO:0031057	negative regulation of histone modification	19	2	0.25	0.02458	TraesCS4D02G053600, TraesCS4A02G261000
GO:0051273	beta-glucan metabolic process	270	11	3.48	0.02535	TraesCS4D02G346600, TraesCS5D02G007200, TraesCS3B02G034600, TraesCS6B02G104600, TraesCS2A02G169800, TraesCS6A02G309000, TraesCS6B02G468200, TraesCS7A02G555700, TraesCSU02G142500, TraesCS7D02G026700, TraesCS6B02G353800
GO:0043622	cortical microtubule organization	86	4	1.11	0.02542	TraesCS7A02G223100, TraesCS5A02G444200, TraesCS7D02G224800, TraesCS7B02G190000
GO:0010305	leaf vascular tissue pattern formation	86	4	1.11	0.02542	TraesCS7B02G183600, TraesCS7A02G286200, TraesCS7D02G289200, TraesCS5D02G462300
GO:0030243	cellulose metabolic process	222	7	2.86	0.02596	TraesCS6B02G353800, TraesCS3B02G034600, TraesCS6B02G104600, TraesCSU02G142500, TraesCS6A02G309000, TraesCS2A02G169800, TraesCS5D02G007200
GO:0006119	oxidative phosphorylation	129	5	1.66	0.02632	TraesCS3B02G126000, TraesCS4B02G238500, TraesCS2A02G509100, TraesCSU02G157100, TraesCS1B02G385600
GO:0018027	peptidyl-lysine dimethylation	20	2	0.26	0.02709	TraesCS6B02G151600, TraesCS6A02G123400
GO:0051569	regulation of histone H3-K4 methylation	20	2	0.26	0.02709	TraesCS6B02G151600, TraesCS6A02G123400
GO:1900109	regulation of histone H3-K9 dimethylation	20	2	0.26	0.02709	TraesCS6B02G151600, TraesCS6A02G123400
GO:0036123	histone H3-K9 dimethylation	20	2	0.26	0.02709	TraesCS6B02G151600, TraesCS6A02G123400
GO:0010587	miRNA catabolic process	20	2	0.26	0.02709	TraesCS3B02G415500, TraesCS5B02G121500
GO:0048587	regulation of short-day photoperiodism, flowering	20	2	0.26	0.02709	TraesCS6B02G151600, TraesCS6A02G123400
GO:0009142	nucleoside triphosphate biosynthetic process	436	11	5.63	0.02756	TraesCS3A02G239300, TraesCS2A02G547200, TraesCS2A02G293700, TraesCS2B02G310000, TraesCS7A02G131200, TraesCS7B02G031500, TraesCS6B02G302700, TraesCS5A02G014400, TraesCS6B02G243700, TraesCS6D02G255500, TraesCS6A02G213700
GO:0060969	negative regulation of gene silencing	51	3	0.66	0.02818	TraesCS2D02G497800, TraesCS5A02G302000, TraesCS3B02G415500
GO:0006302	double-strand break repair	226	7	2.92	0.02822	TraesCS6D02G185800, TraesCS5D02G341200, TraesCS3D02G391700, TraesCS5A02G336500, TraesCS5B02G335500, TraesCS3A02G397800, TraesCS6A02G202200
GO:0045892	negative regulation of transcription, DNA-templated	701	29	9.04	0.02841	TraesCS5A02G302000, TraesCS3D02G434700, TraesCS1B02G086600, TraesCS1A02G132400, TraesCS1D02G002400, TraesCS3A02G188400, TraesCS1A02G005700, TraesCS7D02G289200, TraesCS7A02G286200, TraesCS7B02G183600, TraesCS2D02G489900, TraesCS7B02G289500, TraesCS2D02G493500, TraesCS4A02G261000, TraesCS7D02G246600, TraesCS1B02G154500, TraesCS4B02G220900, TraesCS2D02G293800, TraesCS1D02G454400, TraesCS3A02G442000,…
GO:1903507	negative regulation of nucleic acid-templated transcription	704	29	9.08	0.02954	TraesCS5A02G302000, TraesCS3D02G434700, TraesCS1B02G086600, TraesCS1A02G132400, TraesCS1D02G002400, TraesCS3A02G188400, TraesCS1A02G005700, TraesCS7D02G289200, TraesCS7A02G286200, TraesCS7B02G183600, TraesCS2D02G489900, TraesCS7B02G289500, TraesCS2D02G493500, TraesCS4A02G261000, TraesCS7D02G246600, TraesCS1B02G154500, TraesCS4B02G220900, TraesCS2D02G293800, TraesCS1D02G454400, TraesCS3A02G442000,…
GO:1902679	negative regulation of RNA biosynthetic process	704	29	9.08	0.02954	TraesCS5A02G302000, TraesCS3D02G434700, TraesCS1B02G086600, TraesCS1A02G132400, TraesCS1D02G002400, TraesCS3A02G188400, TraesCS1A02G005700, TraesCS7D02G289200, TraesCS7A02G286200, TraesCS7B02G183600, TraesCS2D02G489900, TraesCS7B02G289500, TraesCS2D02G493500, TraesCS4A02G261000, TraesCS7D02G246600, TraesCS1B02G154500, TraesCS4B02G220900, TraesCS2D02G293800, TraesCS1D02G454400, TraesCS3A02G442000,…
GO:0007020	microtubule nucleation	52	3	0.67	0.02963	TraesCS7B02G190000, TraesCS7D02G224800, TraesCS7A02G223100
GO:0048017	inositol lipid-mediated signaling	21	2	0.27	0.02969	TraesCS5D02G015000, TraesCS5B02G121500
GO:1904062	regulation of cation transmembrane transport	21	2	0.27	0.02969	TraesCS3A02G442000, TraesCS3D02G434700
GO:0031122	cytoplasmic microtubule organization	91	4	1.17	0.03045	TraesCS7A02G223100, TraesCS5A02G444200, TraesCS7D02G224800, TraesCS7B02G190000
GO:0030865	cortical cytoskeleton organization	92	4	1.19	0.03152	TraesCS7A02G223100, TraesCS5A02G444200, TraesCS7D02G224800, TraesCS7B02G190000
GO:0000289	nuclear-transcribed mRNA poly(A) tail shortening	22	2	0.28	0.03238	TraesCS5D02G167000, TraesCS5B02G159400
GO:0043270	positive regulation of ion transport	22	2	0.28	0.03238	TraesCS3A02G442000, TraesCS3D02G434700
GO:0051775	response to redox state	22	2	0.28	0.03238	TraesCS6B02G243700, TraesCS6A02G213700
GO:0006304	DNA modification	270	20	3.48	0.03246	TraesCS6B02G419000, TraesCS1D02G002400, TraesCS6D02G364900, TraesCS1D02G277100, TraesCS5A02G302000, TraesCS6B02G151900, TraesCS4A02G261000, TraesCS1A02G324800, TraesCS2B02G260800, TraesCS2A02G235900, TraesCS7D02G246600, TraesCS4B02G201800, TraesCS1A02G005700, TraesCS3A02G188400, TraesCS6A02G380200, TraesCS6A02G123800, TraesCS1A02G132400, TraesCS1B02G154500, TraesCS4D02G053600, TraesCS2D02G241800
GO:0044728	DNA methylation or demethylation	270	20	3.48	0.03246	TraesCS6B02G419000, TraesCS1D02G002400, TraesCS6D02G364900, TraesCS1D02G277100, TraesCS5A02G302000, TraesCS6B02G151900, TraesCS4A02G261000, TraesCS1A02G324800, TraesCS2B02G260800, TraesCS2A02G235900, TraesCS7D02G246600, TraesCS4B02G201800, TraesCS1A02G005700, TraesCS3A02G188400, TraesCS6A02G380200, TraesCS6A02G123800, TraesCS1A02G132400, TraesCS1B02G154500, TraesCS4D02G053600, TraesCS2D02G241800
GO:0045927	positive regulation of growth	93	4	1.2	0.03261	TraesCS4B02G025700, TraesCS1A02G227600, TraesCS2D02G286200, TraesCS5B02G121500
GO:0009553	embryo sac development	525	16	6.77	0.03464	TraesCS6A02G042600, TraesCS3D02G391700, TraesCS1B02G085800, TraesCS1D02G142200, TraesCS3A02G397800, TraesCS1D02G099600, TraesCS7D02G326200, TraesCS5B02G561500, TraesCS7B02G230000, TraesCS1A02G067300, TraesCS1A02G143400, TraesCS6D02G049100, TraesCS1D02G121900, TraesCS7A02G329300, TraesCS1B02G140400, TraesCS3A02G188400
GO:0010047	fruit dehiscence	23	2	0.3	0.03517	TraesCS3A02G442000, TraesCS3D02G434700
GO:0009202	deoxyribonucleoside triphosphate biosynthetic process	23	2	0.3	0.03517	TraesCS7A02G131200, TraesCS7B02G031500
GO:0022603	regulation of anatomical structure morphogenesis	400	10	5.16	0.03644	TraesCS5D02G341200, TraesCS7A02G529900, TraesCS4D02G346600, TraesCS5A02G444200, TraesCS5B02G335500, TraesCS5A02G336500, TraesCS4B02G173500, TraesCS4B02G025700, TraesCS5B02G121500, TraesCS1D02G099600
GO:0010608	posttranscriptional regulation of gene expression	644	18	8.31	0.03649	TraesCS5D02G167000, TraesCS1A02G324800, TraesCS6B02G151900, TraesCS4B02G043900, TraesCS3A02G188400, TraesCS4D02G052700, TraesCS6A02G123800, TraesCS6B02G088500, TraesCS2D02G273300, TraesCS5B02G159400, TraesCS2D02G489900, TraesCS2D02G493500, TraesCS5A02G552700, TraesCS4A02G262300, TraesCS2D02G090300, TraesCS1A02G445700, TraesCS2B02G521600, TraesCS3B02G415500
GO:0000398	mRNA splicing, via spliceosome	350	16	4.52	0.0369	TraesCS5B02G013200, TraesCS2B02G198200, TraesCS7B02G029700, TraesCS6A02G219000, TraesCS4B02G043900, TraesCS4A02G293000, TraesCS1B02G203600, TraesCS4B02G020300, TraesCS1B02G165900, TraesCS7D02G128800, TraesCS5A02G015000, TraesCS1A02G128600, TraesCS1D02G332500, TraesCS4D02G018500, TraesCS5D02G020900, TraesCS6D02G032100
GO:0040008	regulation of growth	692	15	8.93	0.03715	TraesCS7A02G302200, TraesCS1B02G237300, TraesCS1A02G264000, TraesCS4D02G346600, TraesCS1D02G264100, TraesCS5B02G121500, TraesCS4B02G025700, TraesCS5A02G444200, TraesCS7A02G529900, TraesCS2D02G286200, TraesCS1A02G227600, TraesCS1D02G099600, TraesCS7B02G129700, TraesCS4D02G145200, TraesCS1B02G274600
GO:0016444	somatic cell DNA recombination	24	2	0.31	0.03804	TraesCS6D02G185800, TraesCS6A02G202200
GO:0034764	positive regulation of transmembrane transport	24	2	0.31	0.03804	TraesCS3A02G442000, TraesCS3D02G434700
GO:0090626	plant epidermis morphogenesis	295	8	3.81	0.03892	TraesCS7B02G167200, TraesCS3A02G250900, TraesCS3B02G280400, TraesCS7D02G313200, TraesCS2D02G395000, TraesCS1A02G095000, TraesCS2B02G415500, TraesCS3A02G209500
GO:0010154	fruit development	2503	48	32.29	0.04005	TraesCS7B02G296500, TraesCS1D02G277100, TraesCS4B02G101800, TraesCS2B02G260800, TraesCS1B02G273100, TraesCS7B02G183600, TraesCS4B02G267000, TraesCS1D02G262400, TraesCS6B02G419000, TraesCS7A02G286200, TraesCS1B02G273000, TraesCS1D02G264100, TraesCS6A02G213700, TraesCS1A02G445700, TraesCS1D02G314600, TraesCS1A02G227600, TraesCS4A02G038500, TraesCS5D02G462300, TraesCS1D02G407500, TraesCS4B02G220900,…
GO:0051253	negative regulation of RNA metabolic process	729	29	9.41	0.04018	TraesCS1A02G445700, TraesCS7D02G289200, TraesCS6A02G380200, TraesCS7B02G289500, TraesCS6D02G364900, TraesCS3A02G188400, TraesCS7D02G246600, TraesCS4B02G220900, TraesCS1D02G454400, TraesCS2D02G489900, TraesCS7A02G286200, TraesCS1D02G002400, TraesCS4D02G053600, TraesCS3D02G434700, TraesCS7B02G183600, TraesCS3A02G442000, TraesCS4A02G261000, TraesCS5A02G302000, TraesCS2B02G260300, TraesCS1B02G086600,…
GO:0030307	positive regulation of cell growth	59	3	0.76	0.04083	TraesCS5B02G121500, TraesCS1A02G227600, TraesCS4B02G025700
GO:0070646	protein modification by small protein removal	195	6	2.52	0.04169	TraesCS3A02G122900, TraesCS2D02G293800, TraesCS4B02G267000, TraesCS4D02G266600, TraesCS7D02G149800, TraesCS4A02G022000
GO:1902182	shoot apical meristem development	60	3	0.77	0.04258	TraesCS5D02G273300, TraesCS5B02G265100, TraesCS5A02G265400
GO:0010586	miRNA metabolic process	26	2	0.34	0.04405	TraesCS5B02G121500, TraesCS3B02G415500
GO:0010264	myo-inositol hexakisphosphate biosynthetic process	26	2	0.34	0.04405	TraesCS4D02G266700, TraesCS4A02G038500
GO:0033517	myo-inositol hexakisphosphate metabolic process	26	2	0.34	0.04405	TraesCS4D02G266700, TraesCS4A02G038500
GO:0010588	cotyledon vascular tissue pattern formation	61	3	0.79	0.04437	TraesCS7A02G286200, TraesCS7B02G183600, TraesCS7D02G289200
GO:0022622	root system development	1865	37	24.06	0.04509	TraesCS7B02G190000, TraesCS7A02G286200, TraesCS3D02G055500, TraesCS5A02G140200, TraesCS4D02G085300, TraesCS7D02G289200, TraesCS2A02G344300, TraesCS5B02G164500, TraesCS7B02G184100, TraesCS5A02G444200, TraesCS2A02G296000, TraesCS5A02G167500, TraesCS6A02G202200, TraesCS5D02G171900, TraesCS1D02G454400, TraesCS7A02G223100, TraesCS7D02G284400, TraesCS1B02G274600, TraesCS4D02G050800, TraesCS7A02G291600,…
GO:0048364	root development	1865	37	24.06	0.04509	TraesCS7B02G190000, TraesCS7A02G286200, TraesCS3D02G055500, TraesCS5A02G140200, TraesCS4D02G085300, TraesCS7D02G289200, TraesCS2A02G344300, TraesCS5B02G164500, TraesCS7B02G184100, TraesCS5A02G444200, TraesCS2A02G296000, TraesCS5A02G167500, TraesCS6A02G202200, TraesCS5D02G171900, TraesCS1D02G454400, TraesCS7A02G223100, TraesCS7D02G284400, TraesCS1B02G274600, TraesCS4D02G050800, TraesCS7A02G291600,…
GO:0006301	postreplication repair	27	2	0.35	0.04718	TraesCS3D02G097700, TraesCS3B02G112900
GO:0043266	regulation of potassium ion transport	27	2	0.35	0.04718	TraesCS3D02G434700, TraesCS3A02G442000
GO:0016441	posttranscriptional gene silencing	382	13	4.93	0.04737	TraesCS2D02G489900, TraesCS3B02G415500, TraesCS4B02G043900, TraesCS2B02G521600, TraesCS6B02G088500, TraesCS1A02G324800, TraesCS2D02G273300, TraesCS3A02G188400, TraesCS5A02G552700, TraesCS6A02G123800, TraesCS1A02G445700, TraesCS6B02G151900, TraesCS2D02G493500
GO:0033500	carbohydrate homeostasis	105	4	1.35	0.04744	TraesCS2B02G289600, TraesCS1A02G227600, TraesCS2A02G270800, TraesCS7B02G265500
GO:0000911	cytokinesis by cell plate formation	202	6	2.61	0.04801	TraesCS7D02G313200, TraesCS5A02G067300, TraesCS3B02G371500, TraesCS7A02G223100, TraesCS7B02G190000, TraesCS7D02G224800
GO:0000904	cell morphogenesis involved in differentiation	780	16	10.06	0.04854	TraesCS3A02G209500, TraesCS4B02G268200, TraesCS3A02G250900, TraesCS7B02G167200, TraesCS1B02G396700, TraesCS6D02G049100, TraesCS4D02G050800, TraesCS4D02G346600, TraesCS1D02G407500, TraesCS3B02G280400, TraesCS7D02G313200, TraesCS4B02G025700, TraesCS5B02G561500, TraesCS1A02G095000, TraesCS6A02G042600, TraesCS3D02G243800
GO:0042273	ribosomal large subunit biogenesis	51	7	0.66	0.04976	TraesCS1D02G142200, TraesCS1A02G143400, TraesCS5D02G462800, TraesCS2A02G432600, TraesCS2D02G430500, TraesCS5A02G452400, TraesCS5B02G461300
cc
GO.ID	Term	Annotated	Significant	Expected	Fisher	gene
GO:0005730	nucleolus	1711	262	33.06	< 1e-30	TraesCS5A02G227800, TraesCS3D02G088900, TraesCS4A02G063400, TraesCS2A02G432600, TraesCS3A02G188400, TraesCS6A02G042600, TraesCS1B02G273000, TraesCS4D02G140800, TraesCS6A02G055200, TraesCS2B02G371800, TraesCS7A02G286200, TraesCS3B02G370900, TraesCS7A02G461100, TraesCS3A02G107800, TraesCS6A02G061300, TraesCS1D02G364400, TraesCS1B02G154500, TraesCS6A02G123800, TraesCS3B02G089900, TraesCS5A02G160900,…
GO:0009506	plasmodesma	3624	306	70.03	< 1e-30	TraesCS1B02G434000, TraesCS2D02G489900, TraesCS2B02G576100, TraesCS6A02G309600, TraesCS2B02G194400, TraesCS1A02G190400, TraesCS4A02G099900, TraesCS1D02G121200, TraesCS7A02G020200, TraesCS5D02G171900, TraesCS1B02G378300, TraesCS2A02G545600, TraesCS1A02G288400, TraesCS5B02G389100, TraesCS7D02G454200, TraesCS1B02G126500, TraesCS5B02G437200, TraesCS4A02G257800, TraesCS1B02G386600, TraesCS1D02G236500,…
GO:0000786	nucleosome	610	128	11.79	< 1e-30	TraesCSU02G077200, TraesCS5A02G444300, TraesCS1B02G192500, TraesCSU02G121200, TraesCS1A02G367900, TraesCS6B02G078400, TraesCS5B02G389100, TraesCS1D02G039800, TraesCS1B02G386200, TraesCS6B02G049300, TraesCS1A02G132400, TraesCS3B02G114400, TraesCS6A02G062800, TraesCS1A02G360100, TraesCS6A02G086200, TraesCS3B02G610800, TraesCS5B02G058200, TraesCS6A02G035000, TraesCS1A02G228700, TraesCS1B02G480600, T…
GO:0022625	cytosolic large ribosomal subunit	292	51	5.64	< 1e-30	TraesCS2A02G170800, TraesCS5A02G112400, TraesCS2A02G432600, TraesCS5B02G118400, TraesCS6A02G204900, TraesCS1D02G407500, TraesCS2D02G379700, TraesCS4B02G339500, TraesCS6B02G425000, TraesCS4A02G208000, TraesCS5A02G320100, TraesCS1D02G264200, TraesCS7B02G444400, TraesCS5D02G462800, TraesCS1A02G148400, TraesCS5D02G129200, TraesCS5A02G227800, TraesCS3B02G370900, TraesCS5B02G374800, TraesCS6A02G385700,…
GO:0005829	cytosol	6513	316	125.86	< 1e-30	TraesCS6D02G178200, TraesCS5D02G172800, TraesCS5D02G171900, TraesCS5A02G168500, TraesCS1B02G364500, TraesCS7D02G224800, TraesCS2D02G109000, TraesCS3B02G370900, TraesCS5B02G118400, TraesCS6D02G384200, TraesCS5D02G354200, TraesCS7B02G266300, TraesCS1D02G236500, TraesCS5B02G418200, TraesCS7B02G219000, TraesCS5B02G509600, TraesCS5A02G121600, TraesCS1B02G146100, TraesCS5A02G442500, TraesCS3D02G195500,…
GO:0022627	cytosolic small ribosomal subunit	188	37	3.63	2.3e-26	TraesCS4D02G191400, TraesCS7D02G066800, TraesCS2B02G293800, TraesCS7D02G313200, TraesCS1A02G105400, TraesCS2B02G189500, TraesCS2D02G064500, TraesCS5D02G451100, TraesCS1A02G092900, TraesCS5B02G437200, TraesCS2B02G078300, TraesCS2A02G276100, TraesCS4B02G260600, TraesCS5A02G443700, TraesCS4D02G260400, TraesCS2B02G443000, TraesCS7B02G198400, TraesCS2B02G078200, TraesCS1D02G101600, TraesCS2D02G170600,…
GO:0005774	vacuolar membrane	2140	118	41.35	5.6e-25	TraesCS5A02G227800, TraesCS5D02G442100, TraesCS5D02G509600, TraesCS2A02G117300, TraesCS5A02G407800, TraesCS4A02G166900, TraesCS5B02G492500, TraesCS1B02G172400, TraesCS1D02G283800, TraesCS2B02G400600, TraesCS7D02G454200, TraesCS5B02G349000, TraesCS1A02G201600, TraesCS5A02G140200, TraesCS5D02G121600, TraesCS5A02G260600, TraesCS6D02G262700, TraesCS6B02G078400, TraesCS7B02G334600, TraesCS2A02G383600,…
GO:0042555	MCM complex	28	16	0.54	7.9e-21	TraesCS3A02G200400, TraesCS3D02G097700, TraesCS1D02G298400, TraesCS5D02G100800, TraesCS5A02G088400, TraesCS6D02G344100, TraesCS3B02G112900, TraesCS1B02G309300, TraesCS1B02G146200, TraesCS1D02G264100, TraesCS1B02G274600, TraesCS5B02G094600, TraesCS1A02G299500, TraesCS1A02G264000, TraesCS3D02G203400, TraesCS6B02G393500
GO:0009507	chloroplast	7828	271	151.27	3.6e-19	TraesCS6A02G380200, TraesCS1B02G259600, TraesCS2B02G289600, TraesCS1B02G386400, TraesCS1A02G234900, TraesCS1A02G350200, TraesCS6B02G082600, TraesCS6B02G169300, TraesCS7B02G122400, TraesCS7B02G198400, TraesCS2D02G275100, TraesCS6A02G204900, TraesCS3A02G341000, TraesCS7D02G297100, TraesCS1B02G357600, TraesCS2A02G432600, TraesCS4B02G204400, TraesCS2A02G312400, TraesCS7A02G461100, TraesCS5D02G509800,…
GO:0000347	THO complex	34	14	0.66	8.7e-16	TraesCS3A02G200400, TraesCS5A02G552700, TraesCS1D02G298400, TraesCS5D02G100800, TraesCS5A02G088400, TraesCS6D02G344100, TraesCS1B02G309300, TraesCS1D02G264100, TraesCS1B02G274600, TraesCS5B02G094600, TraesCS1A02G299500, TraesCS1A02G264000, TraesCS6B02G393500, TraesCS3D02G203400
GO:0009570	chloroplast stroma	2459	108	47.52	1.1e-15	TraesCS7B02G296500, TraesCS1B02G386400, TraesCS4B02G101800, TraesCS1A02G368000, TraesCS1B02G172400, TraesCS7D02G477400, TraesCS1D02G373800, TraesCSU02G077200, TraesCS1A02G367900, TraesCS1A02G190400, TraesCS5B02G258900, TraesCS3B02G089900, TraesCS1B02G416600, TraesCS3D02G088900, TraesCS6D02G046600, TraesCS4D02G295500, TraesCS7A02G491100, TraesCS5A02G051900, TraesCS6B02G115800, TraesCS6A02G086200, …
GO:0005886	plasma membrane	6964	222	134.57	7.6e-15	TraesCS6B02G468200, TraesCS5D02G172800, TraesCS5A02G168500, TraesCS4A02G135200, TraesCS1B02G364500, TraesCS3B02G370900, TraesCS6D02G384200, TraesCS5D02G354200, TraesCS7B02G266300, TraesCS7B02G289000, TraesCS5B02G418200, TraesCS5B02G509600, TraesCS3D02G203800, TraesCS1B02G146100, TraesCS5D02G509800, TraesCS1B02G367100, TraesCS1B02G320800, TraesCS3D02G243800, TraesCS2D02G493500, TraesCS7A02G291600,…
GO:0005634	nucleus	9988	456	193.01	1.7e-14	TraesCS5D02G509600, TraesCS6B02G135400, TraesCS3A02G294600, TraesCS5A02G443800, TraesCS6A02G034600, TraesCS5D02G121600, TraesCS7D02G345100, TraesCS1B02G367100, TraesCS1D02G039800, TraesCS6B02G082600, TraesCS7A02G302200, TraesCS1B02G237300, TraesCS4D02G246300, TraesCS2D02G389100, TraesCS5D02G462300, TraesCS5D02G423300, TraesCS3D02G099000, TraesCS6B02G049300, TraesCS6A02G204900, TraesCS5A02G220000,…
GO:0005618	cell wall	2281	99	44.08	4.3e-14	TraesCS5D02G442100, TraesCS1D02G368700, TraesCS4B02G101800, TraesCS5B02G492500, TraesCS1D02G264200, TraesCS7D02G009400, TraesCS4B02G190000, TraesCS4D02G279400, TraesCS5B02G258900, TraesCS5B02G013200, TraesCS4B02G268200, TraesCS2D02G354800, TraesCS6A02G282200, TraesCS5B02G437200, TraesCS4D02G140800, TraesCS2A02G432600, TraesCS6A02G042600, TraesCS1D02G420600, TraesCS2A02G276100, TraesCS1B02G139600,…
GO:0009534	chloroplast thylakoid	1790	82	34.59	5.3e-13	TraesCS3D02G088900, TraesCS3B02G089900, TraesCS3B02G114600, TraesCS6D02G046600, TraesCS1A02G368000, TraesCS6D02G046200, TraesCSU02G081100, TraesCS4A02G099900, TraesCS6A02G086400, TraesCS6A02G040500, TraesCS4B02G054200, TraesCS1B02G386700, TraesCS5D02G063200, TraesCS1D02G373800, TraesCS7B02G394400, TraesCS4D02G054200, TraesCS7A02G491000, TraesCS3A02G088800, TraesCS2B02G310000, TraesCS2D02G310800, …
GO:0045298	tubulin complex	12	8	0.23	8.7e-12	TraesCS5A02G407800, TraesCS1B02G364500, TraesCS1B02G320800, TraesCS1A02G350200, TraesCS4D02G057000, TraesCS1D02G353100, TraesCS4A02G257800, TraesCS5D02G417700
GO:0005874	microtubule	243	21	4.7	1.4e-08	TraesCS1A02G095000, TraesCS7A02G223100, TraesCS1D02G353100, TraesCS5A02G407800, TraesCS7D02G454200, TraesCS1B02G320800, TraesCS1B02G364500, TraesCS1A02G258800, TraesCS1A02G350200, TraesCS1D02G258800, TraesCS3A02G333300, TraesCS4A02G257800, TraesCS5D02G167500, TraesCS7D02G224800, TraesCS6D02G130500, TraesCS6B02G169300, TraesCS1D02G309200, TraesCS7B02G190000, TraesCS5D02G417700, TraesCS4D02G057000,…
GO:0048471	perinuclear region of cytoplasm	29	7	0.56	1.1e-06	TraesCS1A02G354700, TraesCS1D02G442400, TraesCS3B02G321000, TraesCS1D02G355800, TraesCS3D02G286500, TraesCS1B02G367100, TraesCS1A02G433000
GO:0005719	nuclear euchromatin	19	5	0.37	2.5e-05	TraesCS3A02G188400, TraesCS2D02G068300, TraesCS1D02G121900, TraesCS2A02G069500, TraesCS1B02G140400
GO:0016363	nuclear matrix	11	4	0.21	4.1e-05	TraesCS5A02G479300, TraesCS5B02G492500, TraesCS1A02G428700, TraesCS1D02G438000
GO:0005852	eukaryotic translation initiation 3 complex	75	8	1.45	0.0001	TraesCS5B02G446600, TraesCS5A02G220000, TraesCS5D02G416000, TraesCS6B02G307400, TraesCS5D02G228100, TraesCS5D02G449900, TraesCS5A02G442500, TraesCS5B02G260000
GO:0035101	FACT complex	14	4	0.27	0.00012	TraesCS2D02G068300, TraesCS1D02G121900, TraesCS2A02G069500, TraesCS1B02G140400
GO:0033186	CAF-1 complex	6	3	0.12	0.00014	TraesCS5D02G341200, TraesCS5B02G335500, TraesCS5A02G336500
GO:0071439	clathrin complex	6	3	0.12	0.00014	TraesCS5D02G158800, TraesCS5A02G153500, TraesCS5B02G152300
GO:0048046	apoplast	1494	50	28.87	0.00014	TraesCS5B02G258900, TraesCS5D02G509700, TraesCS5A02G203300, TraesCS5A02G479300, TraesCS3D02G211100, TraesCS7D02G306600, TraesCS5D02G186200, TraesCS5A02G168500, TraesCS1B02G172400, TraesCS7D02G454200, TraesCS2D02G489900, TraesCS7B02G362600, TraesCS5B02G022800, TraesCS5B02G492500, TraesCS2D02G493500, TraesCS3A02G341000, TraesCS5D02G268000, TraesCS6B02G169300, TraesCS5D02G031300, TraesCS5D02G509600,…
GO:0010369	chromocenter	94	8	1.82	0.00048	TraesCS1D02G366600, TraesCS3D02G150300, TraesCS1B02G376700, TraesCS3A02G134000, TraesCS1B02G376300, TraesCS1A02G005700, TraesCS1D02G002400, TraesCS2D02G497800
GO:0005795	Golgi stack	40	5	0.77	0.001	TraesCS7B02G181400, TraesCS1A02G095000, TraesCS5A02G094300, TraesCS4A02G166900, TraesCS4B02G096600
GO:0101031	chaperone complex	14	3	0.27	0.00223	TraesCS7B02G184100, TraesCS7D02G284400, TraesCS7A02G291600
GO:0030132	clathrin coat of coated pit	16	3	0.31	0.00334	TraesCS5D02G158800, TraesCS5A02G153500, TraesCS5B02G152300
GO:0008278	cohesin complex	18	3	0.35	0.00472	TraesCS7A02G295800, TraesCS3D02G391700, TraesCS3A02G397800
GO:0044445	cytosolic part	819	101	15.83	0.00638	TraesCS2B02G109000, TraesCS4A02G472200, TraesCS5B02G374800, TraesCS3A02G107800, TraesCS5B02G468500, TraesCS5B02G442100, TraesCS5B02G437200, TraesCS4D02G140800, TraesCS2D02G430500, TraesCS1D02G368700, TraesCS5B02G112200, TraesCS5B02G461300, TraesCS6A02G385700, TraesCS5D02G296200, TraesCS2A02G276100, TraesCS2B02G293800, TraesCS6B02G225600, TraesCS5A02G288400, TraesCS7D02G306600, TraesCS1D02G236500,…
GO:0030130	clathrin coat of trans-Golgi network vesicle	20	3	0.39	0.00641	TraesCS5D02G158800, TraesCS5A02G153500, TraesCS5B02G152300
GO:0072686	mitotic spindle	20	3	0.39	0.00641	TraesCS7B02G190000, TraesCS7D02G224800, TraesCS7A02G223100
GO:0009579	thylakoid	2413	102	46.63	0.00998	TraesCS1B02G386400, TraesCS4B02G101800, TraesCS1A02G368000, TraesCS7D02G477400, TraesCS1D02G373800, TraesCSU02G077200, TraesCS1A02G367900, TraesCS1A02G190400, TraesCS5D02G354700, TraesCS3B02G089900, TraesCS1B02G416600, TraesCS2A02G293700, TraesCS3D02G088900, TraesCS1D02G364400, TraesCS6D02G046600, TraesCS7A02G491100, TraesCS5A02G051900, TraesCS6B02G115800, TraesCS6A02G086200, TraesCS5D02G360900, …
GO:0042579	microbody	715	23	13.82	0.01295	TraesCS2B02G354400, TraesCS1B02G059100, TraesCS5D02G020900, TraesCS1B02G367100, TraesCS5D02G031300, TraesCS6B02G243700, TraesCS3B02G321000, TraesCS5B02G013200, TraesCS7B02G157800, TraesCS4A02G293000, TraesCS1D02G442400, TraesCS5A02G015000, TraesCS3D02G286500, TraesCS6A02G213700, TraesCS5D02G465100, TraesCS1D02G355800, TraesCS6B02G423000, TraesCS4B02G020300, TraesCS4D02G018500, TraesCS1A02G433000,…
GO:0005777	peroxisome	715	23	13.82	0.01295	TraesCS2B02G354400, TraesCS1B02G059100, TraesCS5D02G020900, TraesCS1B02G367100, TraesCS5D02G031300, TraesCS6B02G243700, TraesCS3B02G321000, TraesCS5B02G013200, TraesCS7B02G157800, TraesCS4A02G293000, TraesCS1D02G442400, TraesCS5A02G015000, TraesCS3D02G286500, TraesCS6A02G213700, TraesCS5D02G465100, TraesCS1D02G355800, TraesCS6B02G423000, TraesCS4B02G020300, TraesCS4D02G018500, TraesCS1A02G433000,…
GO:0022626	cytosolic ribosome	772	99	14.92	0.01306	TraesCS2B02G109000, TraesCS4A02G472200, TraesCS5B02G374800, TraesCS5B02G468500, TraesCS3A02G107800, TraesCS5B02G442100, TraesCS5B02G437200, TraesCS4D02G140800, TraesCS2D02G430500, TraesCS1D02G368700, TraesCS5B02G112200, TraesCS5B02G461300, TraesCS6A02G385700, TraesCS5D02G296200, TraesCS2A02G276100, TraesCS2B02G293800, TraesCS6B02G225600, TraesCS5A02G288400, TraesCS7D02G306600, TraesCS1D02G236500,…
GO:0030981	cortical microtubule cytoskeleton	73	5	1.41	0.01358	TraesCS7A02G223100, TraesCS7D02G224800, TraesCS7B02G190000, TraesCS5D02G167500, TraesCS3B02G371500
GO:0044464	cell part	32715	713	632.19	0.0145	TraesCS3A02G294600, TraesCS6B02G255800, TraesCS2B02G272400, TraesCS6A02G231400, TraesCS2A02G276100, TraesCS1B02G449700, TraesCS6A02G040400, TraesCS5B02G509700, TraesCS2B02G400600, TraesCS7D02G360200, TraesCS7B02G209900, TraesCS5B02G098400, TraesCS2A02G119400, TraesCS7D02G290300, TraesCS5B02G118400, TraesCS1A02G445900, TraesCS1D02G397100, TraesCS6B02G243700, TraesCSU02G081100, TraesCS5B02G509600, …
GO:0005623	cell	32726	713	632.41	0.01505	TraesCS3A02G294600, TraesCS6B02G255800, TraesCS2B02G272400, TraesCS6A02G231400, TraesCS2A02G276100, TraesCS1B02G449700, TraesCS6A02G040400, TraesCS5B02G509700, TraesCS2B02G400600, TraesCS7D02G360200, TraesCS7B02G209900, TraesCS5B02G098400, TraesCS2A02G119400, TraesCS7D02G290300, TraesCS5B02G118400, TraesCS1A02G445900, TraesCS1D02G397100, TraesCS6B02G243700, TraesCSU02G081100, TraesCS5B02G509600, …
GO:0005635	nuclear envelope	235	10	4.54	0.01671	TraesCS6B02G339400, TraesCS5B02G372400, TraesCS1B02G126500, TraesCS6B02G210100, TraesCS4A02G063400, TraesCS6A02G309600, TraesCS5A02G370100, TraesCS6A02G175000, TraesCS4B02G268200, TraesCS6D02G289000
GO:0010005	cortical microtubule, transverse to long axis	29	3	0.56	0.01808	TraesCS7D02G224800, TraesCS7B02G190000, TraesCS7A02G223100
GO:0030863	cortical cytoskeleton	80	5	1.55	0.01949	TraesCS7A02G223100, TraesCS7D02G224800, TraesCS7B02G190000, TraesCS5D02G167500, TraesCS3B02G371500
GO:0005654	nucleoplasm	907	30	17.53	0.0252	TraesCS1D02G121900, TraesCS1B02G140400, TraesCS6B02G151900, TraesCS3A02G188400, TraesCS6B02G088500, TraesCS4B02G268200, TraesCS6B02G472700, TraesCS7D02G297100, TraesCS1D02G160800, TraesCS6D02G049100, TraesCS6D02G256200, TraesCS2D02G068300, TraesCS3D02G211100, TraesCS6A02G219000, TraesCS6B02G151600, TraesCS2D02G145300, TraesCS6A02G123800, TraesCS6B02G303400, TraesCS2A02G141800, TraesCS5A02G160900,…
GO:0031897	Tic complex	15	2	0.29	0.03315	TraesCS2A02G287300, TraesCS6D02G183600
GO:0005694	chromosome	1173	153	22.67	0.03426	TraesCS1A02G361600, TraesCS7A02G295800, TraesCS1B02G357600, TraesCS6B02G116000, TraesCS3B02G114400, TraesCS3B02G089900, TraesCS2D02G068300, TraesCS5D02G451200, TraesCS1A02G228700, TraesCS7D02G061900, TraesCS6A02G040400, TraesCS1A02G388600, TraesCS5B02G449000, TraesCS4D02G053600, TraesCS6A02G035000, TraesCS5D02G354200, TraesCS1B02G154500, TraesCS6B02G082600, TraesCS1D02G039800, TraesCS6B02G048500,…
GO:0009574	preprophase band	64	4	1.24	0.03534	TraesCS3B02G371500, TraesCS7B02G190000, TraesCS7D02G224800, TraesCS7A02G223100
GO:0005665	RNA polymerase II, core complex	65	4	1.26	0.0371	TraesCS7A02G301900, TraesCS7D02G297100, TraesCS7B02G202000, TraesCS5A02G160900
GO:0055028	cortical microtubule	67	4	1.29	0.04077	TraesCS5D02G167500, TraesCS7B02G190000, TraesCS7D02G224800, TraesCS7A02G223100
GO:0034399	nuclear periphery	28	6	0.54	0.04148	TraesCS1A02G428700, TraesCS5A02G479300, TraesCS5B02G492500, TraesCS6D02G256200, TraesCS6B02G303400, TraesCS1D02G438000
GO:0005881	cytoplasmic microtubule	68	4	1.31	0.04269	TraesCS5D02G167500, TraesCS7B02G190000, TraesCS7D02G224800, TraesCS7A02G223100
GO:0032991	protein-containing complex	6942	351	134.15	0.04318	TraesCS1A02G227600, TraesCS6B02G468200, TraesCS7B02G029700, TraesCS7B02G394400, TraesCS1A02G228700, TraesCS6A02G040500, TraesCS6B02G393500, TraesCS1B02G364500, TraesCS2D02G395200, TraesCS2D02G109000, TraesCS7D02G246600, TraesCS3B02G370900, TraesCS5B02G118400, TraesCS1D02G121900, TraesCS5D02G354200, TraesCS6A02G123800, TraesCS5B02G448200, TraesCS1D02G039800, TraesCS1D02G298400, TraesCS1D02G236500,…
GO:0098797	plasma membrane protein complex	85	7	1.64	0.04415	TraesCS4D02G346600, TraesCS5D02G158800, TraesCS5A02G153500, TraesCS7D02G026700, TraesCS6B02G468200, TraesCS5B02G152300, TraesCS7A02G555700
GO:0031985	Golgi cisterna	18	2	0.35	0.04651	TraesCS4B02G096600, TraesCS4A02G166900
mf
GO.ID	Term	Annotated	Significant	Expected	Fisher	gene
GO:0003729	mRNA binding	1125	139	13.59	< 1e-30	TraesCS4B02G111500, TraesCS3D02G199400, TraesCS7D02G289200, TraesCS1A02G433000, TraesCS5B02G226600, TraesCS7D02G454200, TraesCS7B02G071400, TraesCS7B02G029700, TraesCS5A02G452400, TraesCS5D02G509600, TraesCS4B02G190000, TraesCS5B02G442100, TraesCS2D02G264000, TraesCS5D02G423300, TraesCS1B02G367100, TraesCS7B02G198400, TraesCS3B02G370900, TraesCS2A02G432600, TraesCS4D02G197100, TraesCS3B02G321000,…
GO:0046982	protein heterodimerization activity	829	112	10.01	< 1e-30	TraesCS6A02G040400, TraesCS3D02G075900, TraesCS1A02G388600, TraesCS6D02G040200, TraesCS7A02G295800, TraesCS6A02G061300, TraesCSU02G121200, TraesCS1B02G386400, TraesCS6B02G049500, TraesCS6A02G040200, TraesCS1D02G039800, TraesCS6B02G082600, TraesCS7D02G477400, TraesCS6A02G034600, TraesCS6A02G086400, TraesCS1B02G386200, TraesCS6B02G049300, TraesCS5A02G384300, TraesCS5B02G349000, TraesCS6A02G062800, …
GO:0003735	structural constituent of ribosome	1279	93	15.45	< 1e-30	TraesCS2D02G064500, TraesCS6B02G425000, TraesCS7A02G020200, TraesCS1D02G101600, TraesCS5D02G451100, TraesCS1B02G146100, TraesCS4A02G208000, TraesCS2A02G296000, TraesCS4D02G260400, TraesCS3A02G107800, TraesCS5D02G129200, TraesCS2B02G235100, TraesCS5A02G320100, TraesCS1D02G264200, TraesCS1D02G407500, TraesCS5D02G442100, TraesCS2B02G400600, TraesCS2B02G189500, TraesCS7D02G066800, TraesCS7D02G313200,…
GO:0003677	DNA binding	7165	216	86.53	< 1e-30	TraesCS1A02G038200, TraesCS7D02G538400, TraesCS6B02G151900, TraesCS2B02G257200, TraesCS1B02G386400, TraesCS6B02G082600, TraesCS7D02G061900, TraesCS3D02G351400, TraesCS1D02G002400, TraesCS2B02G415900, TraesCS3B02G610800, TraesCS2B02G520600, TraesCS7A02G552400, TraesCS7D02G297100, TraesCS1B02G357600, TraesCS4B02G204400, TraesCS2A02G312400, TraesCS5D02G452000, TraesCS1A02G190400, TraesCS1B02G386200,…
GO:0003924	GTPase activity	483	37	5.83	1.1e-18	TraesCS4D02G197100, TraesCS1D02G404000, TraesCS7B02G362600, TraesCS5B02G509700, TraesCS1A02G350200, TraesCS1B02G364500, TraesCS5D02G417700, TraesCS5D02G509700, TraesCS6D02G130500, TraesCS4A02G257800, TraesCS4D02G057000, TraesCS1D02G258800, TraesCS5A02G415400, TraesCS5D02G509800, TraesCS1A02G258800, TraesCS7D02G449300, TraesCS1D02G309200, TraesCS1B02G320800, TraesCS5A02G407800, TraesCS4D02G022000,…
GO:0005200	structural constituent of cytoskeleton	52	16	0.63	1.2e-18	TraesCS1A02G350200, TraesCS3A02G333300, TraesCS1B02G320800, TraesCS4D02G057000, TraesCS4A02G257800, TraesCS4D02G050800, TraesCS1D02G309200, TraesCS1B02G364500, TraesCS5D02G417700, TraesCS1A02G258800, TraesCS5A02G407800, TraesCS7D02G454200, TraesCS6D02G130500, TraesCS6B02G169300, TraesCS1D02G258800, TraesCS1D02G353100
GO:0005525	GTP binding	676	40	8.16	3.3e-16	TraesCS1A02G258800, TraesCS5A02G467400, TraesCS3A02G333300, TraesCS2A02G083000, TraesCS4D02G022000, TraesCS1A02G093900, TraesCS4A02G107600, TraesCS6A02G309000, TraesCS2D02G080800, TraesCS1B02G320800, TraesCS5B02G509600, TraesCS5D02G509600, TraesCS5A02G415600, TraesCS7D02G449300, TraesCS5D02G423300, TraesCS1A02G350200, TraesCS5B02G418100, TraesCS5A02G407800, TraesCS5A02G415400, TraesCS4D02G057000,…
GO:0005507	copper ion binding	680	37	8.21	5.7e-14	TraesCS7B02G209900, TraesCS7A02G362900, TraesCS2A02G293700, TraesCS6A02G282200, TraesCS5B02G509600, TraesCS5D02G509600, TraesCS5B02G022800, TraesCS6B02G255800, TraesCS6A02G223400, TraesCS7D02G449300, TraesCS7B02G266300, TraesCS1B02G059100, TraesCS2D02G489900, TraesCS2D02G493500, TraesCS1D02G031900, TraesCS6A02G213700, TraesCS7D02G360200, TraesCS7D02G306600, TraesCS5B02G509700, TraesCS5D02G509700,…
GO:0051082	unfolded protein binding	247	23	2.98	6.5e-14	TraesCS7D02G332900, TraesCS7D02G364400, TraesCS7B02G269300, TraesCS5D02G268000, TraesCS7A02G529900, TraesCS5B02G267900, TraesCS2B02G576100, TraesCS6A02G101800, TraesCS7A02G346200, TraesCS5A02G260600, TraesCS7A02G358400, TraesCS2A02G545600, TraesCS5A02G268100, TraesCS5B02G249000, TraesCS5D02G276100, TraesCS6D02G232600, TraesCS5B02G258900, TraesCS6A02G101900, TraesCS7B02G237000, TraesCS6B02G129800,…
GO:0090079	translation regulator activity, acid binding	306	24	3.7	8e-13	TraesCS5A02G220000, TraesCS5D02G416000, TraesCS5A02G415400, TraesCS2B02G097100, TraesCS5D02G423300, TraesCS5D02G228100, TraesCS2D02G080800, TraesCS5A02G442500, TraesCS4B02G170900, TraesCS6B02G307400, TraesCS4D02G197100, TraesCS4A02G107600, TraesCS5B02G418200, TraesCS5A02G415600, TraesCS7B02G266300, TraesCS5D02G449900, TraesCS4D02G172900, TraesCS7A02G362900, TraesCS2A02G083000, TraesCS2A02G169800,…
GO:0003746	translation elongation factor activity	84	14	1.01	1.8e-12	TraesCS7A02G362900, TraesCS4A02G107600, TraesCS4D02G197100, TraesCS2A02G083000, TraesCS7D02G360200, TraesCS5A02G415400, TraesCS5B02G418200, TraesCS7B02G266300, TraesCS2A02G169800, TraesCS2B02G097100, TraesCS5B02G418100, TraesCS5A02G415600, TraesCS5D02G423300, TraesCS2D02G080800
GO:0031491	nucleosome binding	15	7	0.18	2.2e-10	TraesCS3B02G083400, TraesCS7D02G289200, TraesCS3D02G068900, TraesCS2D02G293800, TraesCS1D02G099600, TraesCS7A02G286200, TraesCS7B02G183600
GO:0003682	chromatin binding	257	25	3.1	1.2e-09	TraesCS1D02G438000, TraesCS3D02G068900, TraesCS6B02G419000, TraesCS1D02G002400, TraesCS6D02G364900, TraesCS5A02G352100, TraesCS2B02G260800, TraesCS2A02G235900, TraesCS1D02G099600, TraesCS7B02G219000, TraesCS7A02G295800, TraesCS7A02G286200, TraesCS3B02G083400, TraesCS7D02G538400, TraesCS4B02G201800, TraesCS1A02G005700, TraesCS3A02G188400, TraesCS6A02G380200, TraesCS2D02G293800, TraesCS7D02G289200,…
GO:0005515	protein binding	25915	494	312.98	2e-09	TraesCS2B02G272400, TraesCS6A02G040400, TraesCS7D02G360200, TraesCS7B02G209900, TraesCS7D02G290300, TraesCS2B02G505600, TraesCS6B02G243700, TraesCSU02G081100, TraesCS4A02G030400, TraesCS1D02G160800, TraesCS3D02G384700, TraesCS6D02G004800, TraesCS7A02G491100, TraesCS3D02G097700, TraesCS4B02G220900, TraesCS6A02G040200, TraesCS4D02G166700, TraesCS1A02G361600, TraesCS6B02G005400, TraesCS7A02G491000, …
GO:0031369	translation initiation factor binding	20	7	0.24	2.5e-09	TraesCS6B02G307400, TraesCS5D02G416000, TraesCS5A02G442500, TraesCS5D02G449900, TraesCS5D02G228100, TraesCS5B02G446600, TraesCS5A02G220000
GO:0003676	nucleic acid binding	11871	425	143.37	2.3e-07	TraesCS6B02G049500, TraesCS5D02G451200, TraesCS5B02G418200, TraesCS2D02G391500, TraesCS5B02G349900, TraesCS6B02G088500, TraesCS1D02G396600, TraesCS7D02G280400, TraesCS7D02G167400, TraesCS7B02G362600, TraesCS1B02G273000, TraesCS5A02G415400, TraesCS4B02G020300, TraesCS1B02G086600, TraesCS1D02G364400, TraesCS5B02G064900, TraesCS5A02G452400, TraesCS7B02G230000, TraesCS7B02G110600, TraesCS5D02G451100,…
GO:0042393	histone binding	146	12	1.76	2.5e-07	TraesCS7B02G110600, TraesCS1D02G002400, TraesCS1A02G005700, TraesCS4D02G085300, TraesCS7A02G203600, TraesCS6A02G202200, TraesCS5A02G302000, TraesCS6B02G151600, TraesCS6A02G123400, TraesCS7D02G206700, TraesCS2D02G293800, TraesCS6D02G185800
GO:0030527	structural constituent of chromatin	7	4	0.08	7.2e-07	TraesCSU02G099700, TraesCS7A02G552400, TraesCS7D02G538400, TraesCS5A02G352100
GO:0003678	DNA helicase activity	72	8	0.87	2.7e-06	TraesCS5D02G100800, TraesCS4A02G261000, TraesCS3A02G200400, TraesCS1B02G146200, TraesCS5A02G088400, TraesCS3D02G203400, TraesCS4D02G053600, TraesCS5B02G094600
GO:0003918	DNA topoisomerase type II (ATP-ATP-hydrolyzing) activity	36	6	0.43	4.4e-06	TraesCS6D02G246300, TraesCS6B02G295700, TraesCS6A02G268600, TraesCS1A02G260500, TraesCS1D02G260500, TraesCS1B02G271100
GO:0003777	microtubule motor activity	166	11	2	6.5e-06	TraesCS2B02G505400, TraesCS5A02G067300, TraesCS3A02G275300, TraesCS3D02G275200, TraesCS2B02G229500, TraesCS6D02G363400, TraesCS1A02G095000, TraesCS2D02G213200, TraesCS5D02G167500, TraesCS5A02G032500, TraesCS5A02G036600
GO:0003886	DNA (cytosine-5-)-methyltransferase activity	60	7	0.72	8.1e-06	TraesCS4B02G201800, TraesCS6D02G364900, TraesCS6B02G419000, TraesCS6A02G380200, TraesCS2B02G260800, TraesCS2A02G235900, TraesCS2D02G241800
GO:0008017	microtubule binding	363	16	4.38	1.2e-05	TraesCS5A02G067300, TraesCS6D02G363400, TraesCS3D02G275200, TraesCS1A02G095000, TraesCS5D02G167500, TraesCS7B02G190000, TraesCS5A02G444200, TraesCS2B02G229500, TraesCS2D02G213200, TraesCS5A02G036600, TraesCS3A02G275300, TraesCS7D02G224800, TraesCS3B02G371500, TraesCS5A02G032500, TraesCS7A02G223100, TraesCS2B02G505400
GO:0004013	adenosylhomocysteinase activity	6	3	0.07	3.4e-05	TraesCS2D02G489900, TraesCS2B02G521600, TraesCS2D02G493500
GO:0032051	clathrin light chain binding	6	3	0.07	3.4e-05	TraesCS5D02G158800, TraesCS5A02G153500, TraesCS5B02G152300
GO:0003743	translation initiation factor activity	187	10	2.26	0.0001	TraesCS5D02G416000, TraesCS5A02G442500, TraesCS5D02G449900, TraesCS4B02G170900, TraesCS4D02G172900, TraesCS5B02G446600, TraesCS5A02G220000, TraesCS6B02G307400, TraesCS5B02G260000, TraesCS5D02G228100
GO:0042800	histone methyltransferase activity activity (H3-K4 specific)	9	3	0.11	0.00014	TraesCS7B02G197700, TraesCS7A02G287700, TraesCS7D02G287600
GO:0005524	ATP binding	8934	144	107.9	0.00019	TraesCS3B02G455000, TraesCS2B02G257200, TraesCS7A02G264300, TraesCS7A02G291300, TraesCS6D02G402600, TraesCS2B02G415500, TraesCS5A02G067300, TraesCS4B02G165400, TraesCS6D02G232600, TraesCS5D02G465100, TraesCS7A02G419400, TraesCS3B02G083400, TraesCS5A02G428900, TraesCS2A02G547200, TraesCS3D02G203400, TraesCS7D02G338800, TraesCS7D02G291200, TraesCS5B02G446300, TraesCS3D02G384700, TraesCS4B02G043900,…
GO:0004820	glycine-tRNA ligase activity	10	3	0.12	0.0002	TraesCS7D02G265200, TraesCS7A02G264300, TraesCS7B02G162300
GO:0003697	single-stranded DNA binding	105	7	1.27	0.0003	TraesCS1B02G273100, TraesCS4D02G018500, TraesCS1D02G262400, TraesCS4A02G293000, TraesCS1B02G273000, TraesCS4B02G020300, TraesCS1A02G262400
GO:0003899	DNA-directed 5'-3' RNA polymerase activity	186	9	2.25	0.00047	TraesCS7A02G301900, TraesCS5D02G383900, TraesCS3A02G455500, TraesCS6A02G123800, TraesCS6B02G151900, TraesCS7B02G202000, TraesCS5A02G160900, TraesCS7D02G297100, TraesCS2D02G282000
GO:0004824	lysine-tRNA ligase activity	16	3	0.19	0.00087	TraesCS5B02G446300, TraesCS5A02G442200, TraesCS5D02G449600
GO:0019904	protein domain specific binding	17	3	0.21	0.00105	TraesCS4A02G268700, TraesCS4B02G045500, TraesCS3D02G055500
GO:0005198	structural molecule activity	1488	120	17.97	0.0012	TraesCS5D02G158800, TraesCS2D02G064500, TraesCS6B02G425000, TraesCS7D02G538400, TraesCS7A02G020200, TraesCS1D02G101600, TraesCS5D02G451100, TraesCS1B02G146100, TraesCS4A02G208000, TraesCS2A02G296000, TraesCS4D02G260400, TraesCS3A02G107800, TraesCS5D02G129200, TraesCS2B02G235100, TraesCS5A02G320100, TraesCS1D02G264200, TraesCS1D02G407500, TraesCS5D02G442100, TraesCS2B02G400600, TraesCS3A02G333300,…
GO:0051879	Hsp90 protein binding	18	3	0.22	0.00125	TraesCS7B02G184100, TraesCS7D02G284400, TraesCS7A02G291600
GO:0005471	ATP:ADP antiporter activity	19	3	0.23	0.00147	TraesCS6B02G310600, TraesCS6D02G262700, TraesCS6A02G282200
GO:0005388	calcium-transporting ATPase activity	44	4	0.53	0.00195	TraesCS2D02G430700, TraesCS2A02G432700, TraesCS5B02G276500, TraesCS2B02G454000
GO:0003871	5-methyltetrahydropteroyltriglutamate-homocysteine S-methyltransferase activity	6	2	0.07	0.00212	TraesCS5D02G031300, TraesCS5B02G022800
GO:0008705	methionine synthase activity	6	2	0.07	0.00212	TraesCS5D02G031300, TraesCS5B02G022800
GO:0003843	1,3-beta-D-glucan synthase activity	47	4	0.57	0.0025	TraesCS7D02G026700, TraesCS7A02G555700, TraesCS6B02G468200, TraesCS4D02G346600
GO:0008097	5S rRNA binding	25	3	0.3	0.00331	TraesCS5A02G372700, TraesCS5B02G374800, TraesCS2A02G296000
GO:0019843	rRNA binding	145	9	1.75	0.00343	TraesCS5B02G374800, TraesCS5B02G112200, TraesCS5A02G372700, TraesCS7A02G020200, TraesCS2A02G362000, TraesCS5D02G121600, TraesCS2A02G296000, TraesCS4A02G472200, TraesCS7D02G016500
GO:0030619	U1 snRNA binding	9	2	0.11	0.00496	TraesCS1B02G203600, TraesCS1A02G128600
GO:0031072	heat shock protein binding	49	6	0.59	0.00608	TraesCS7D02G284400, TraesCS7A02G291600, TraesCS6B02G274600, TraesCS5B02G374900, TraesCS7B02G184100, TraesCS6D02G232600
GO:0008886	glyceraldehyde-3-phosphate dehydrogenase (NADP+) (non-phosphorylating) activity	10	2	0.12	0.00615	TraesCS6B02G243700, TraesCS6A02G213700
GO:0019899	enzyme binding	706	17	8.53	0.00621	TraesCS6A02G309000, TraesCS5A02G479300, TraesCS4D02G052700, TraesCS6A02G223400, TraesCS4D02G140800, TraesCS2D02G273300, TraesCS6B02G335200, TraesCS3D02G213100, TraesCS2B02G505600, TraesCS2B02G270600, TraesCS4A02G262300, TraesCS3D02G055500, TraesCS4B02G173500, TraesCS5B02G492500, TraesCS4B02G153700, TraesCS6D02G212000, TraesCS5B02G561500
GO:0017111	nucleoside-triphosphatase activity	1956	89	23.62	0.00685	TraesCS5A02G415600, TraesCS5B02G094600, TraesCS5A02G032500, TraesCS7A02G461100, TraesCS6B02G295700, TraesCS6B02G169300, TraesCS6A02G268600, TraesCS6A02G309000, TraesCS2A02G344300, TraesCS1A02G095000, TraesCS5D02G100800, TraesCS4D02G053600, TraesCS3A02G333300, TraesCS4A02G107600, TraesCS7D02G454200, TraesCS1D02G353100, TraesCS6B02G302700, TraesCS2B02G097100, TraesCS5B02G418100, TraesCS5D02G509800,…
GO:0030623	U5 snRNA binding	11	2	0.13	0.00745	TraesCS7D02G128800, TraesCS7B02G029700
GO:0017070	U6 snRNA binding	11	2	0.13	0.00745	TraesCS7D02G128800, TraesCS7B02G029700
GO:0008115	sarcosine oxidase activity	11	2	0.13	0.00745	TraesCS5B02G275700, TraesCS5D02G283800
GO:0004365	glyceraldehyde-3-phosphate dehydrogenase (NAD+) (phosphorylating) activity	13	2	0.16	0.0104	TraesCS6B02G243700, TraesCS6A02G213700
GO:0043891	glyceraldehyde-3-phosphate dehydrogenase (NAD(P)+) (phosphorylating) activity	13	2	0.16	0.0104	TraesCS6B02G243700, TraesCS6A02G213700
GO:0010428	methyl-CpNpG binding	14	2	0.17	0.01204	TraesCS1A02G005700, TraesCS1D02G002400
GO:0010429	methyl-CpNpN binding	14	2	0.17	0.01204	TraesCS1A02G005700, TraesCS1D02G002400
GO:0008327	methyl-CpG binding	14	2	0.17	0.01204	TraesCS1A02G005700, TraesCS1D02G002400
GO:0101005	ubiquitinyl hydrolase activity	158	6	1.91	0.01279	TraesCS4D02G266600, TraesCS4A02G022000, TraesCS3A02G122900, TraesCS7D02G149800, TraesCS3A02G183700, TraesCS4B02G267000
GO:0004176	ATP-dependent peptidase activity	15	2	0.18	0.01378	TraesCS2A02G287300, TraesCS6D02G183600
GO:0004748	ribonucleoside-diphosphate reductase activity, thioredoxin disulfide as acceptor	15	2	0.18	0.01378	TraesCS7A02G131200, TraesCS7B02G031500
GO:0061731	ribonucleoside-diphosphate reductase activity	15	2	0.18	0.01378	TraesCS7A02G131200, TraesCS7B02G031500
GO:0016728	oxidoreductase activity, acting on CH or CH2 groups, disulfide as acceptor	15	2	0.18	0.01378	TraesCS7A02G131200, TraesCS7B02G031500
GO:0035064	methylated histone binding	43	3	0.52	0.01514	TraesCS6B02G151600, TraesCS6A02G123400, TraesCS4D02G085300
GO:0140034	methylation-dependent protein binding	43	3	0.52	0.01514	TraesCS6B02G151600, TraesCS6A02G123400, TraesCS4D02G085300
GO:0010385	double-stranded methylated DNA binding	17	2	0.21	0.01757	TraesCS1A02G005700, TraesCS1D02G002400
GO:0003714	transcription corepressor activity	46	3	0.56	0.01813	TraesCS4D02G085300, TraesCS4D02G221200, TraesCS4B02G220900
GO:0072509	divalent inorganic cation transmembrane transporter activity	127	5	1.53	0.01936	TraesCS5B02G276500, TraesCS2B02G454000, TraesCS2A02G432700, TraesCS2D02G430700, TraesCS2D02G422000
GO:0019206	nucleoside kinase activity	19	2	0.23	0.02175	TraesCS6A02G223400, TraesCS6D02G212000
GO:0140142	nucleocytoplasmic carrier activity	20	2	0.24	0.02397	TraesCS5B02G561500, TraesCS1B02G126500
GO:0030060	L-malate dehydrogenase activity	21	2	0.25	0.02628	TraesCS1D02G153900, TraesCS1B02G172400
GO:0016887	ATPase activity	1121	30	13.54	0.02748	TraesCS5B02G276500, TraesCS7B02G181800, TraesCS5D02G167500, TraesCS1A02G260500, TraesCS6D02G255500, TraesCS4D02G053600, TraesCS5B02G258900, TraesCS4A02G261000, TraesCS6B02G302700, TraesCS2D02G087900, TraesCS7A02G291300, TraesCS6B02G295700, TraesCS6D02G246300, TraesCS2A02G287300, TraesCS2A02G547200, TraesCS7B02G289500, TraesCS2B02G454000, TraesCS2A02G432700, TraesCS1B02G271100, TraesCS6A02G268600,…
GO:1902936	phosphatidylinositol bisphosphate binding	22	2	0.27	0.02869	TraesCS7D02G257300, TraesCS3A02G130000
GO:0003954	NADH dehydrogenase activity	243	7	2.93	0.0292	TraesCS5B02G098400, TraesCS2A02G509100, TraesCSU02G157100, TraesCS3B02G126000, TraesCS4B02G238500, TraesCS6D02G139500, TraesCS1B02G385600
GO:0036459	thiol-dependent ubiquitinyl hydrolase activity	150	5	1.81	0.03611	TraesCS4D02G266600, TraesCS4A02G022000, TraesCS3A02G122900, TraesCS7D02G149800, TraesCS4B02G267000
GO:0019903	protein phosphatase binding	25	2	0.3	0.03638	TraesCS6A02G309000, TraesCS3D02G213100
GO:0003755	peptidyl-prolyl cis-trans isomerase activity	106	4	1.28	0.04	TraesCS6A02G176900, TraesCS6B02G208900, TraesCS7D02G403300, TraesCS2B02G260600
GO:0008137	NADH dehydrogenase (ubiquinone) activity	208	6	2.51	0.04156	TraesCS3B02G126000, TraesCS4B02G238500, TraesCS2A02G509100, TraesCSU02G157100, TraesCS1B02G385600, TraesCS5B02G098400
GO:0050136	NADH dehydrogenase (quinone) activity	208	6	2.51	0.04156	TraesCS3B02G126000, TraesCS4B02G238500, TraesCS2A02G509100, TraesCSU02G157100, TraesCS1B02G385600, TraesCS5B02G098400
GO:0004386	helicase activity	232	13	2.8	0.04415	TraesCS5D02G465100, TraesCS4B02G043900, TraesCS5B02G094600, TraesCS4A02G261000, TraesCS1D02G099600, TraesCS5D02G100800, TraesCS1B02G146200, TraesCS2B02G257200, TraesCS4A02G124200, TraesCS3A02G200400, TraesCS3D02G203400, TraesCS4D02G053600, TraesCS5A02G088400
GO:0001882	nucleoside binding	706	42	8.53	0.04731	TraesCS1A02G258800, TraesCS5A02G467400, TraesCS3A02G333300, TraesCS2A02G083000, TraesCS4D02G022000, TraesCS1A02G093900, TraesCS4A02G107600, TraesCS6A02G309000, TraesCS2D02G080800, TraesCS1B02G320800, TraesCS3A02G380100, TraesCS5D02G383900, TraesCS5B02G509600, TraesCS5D02G509600, TraesCS5A02G415600, TraesCS7D02G449300, TraesCS5D02G423300, TraesCS1A02G350200, TraesCS5B02G418100, TraesCS5A02G407800,…
GO:0140030	modification-dependent protein binding	67	3	0.81	0.04761	TraesCS6B02G151600, TraesCS6A02G123400, TraesCS4D02G085300
GO:0016725	oxidoreductase activity, acting on CH or CH2 groups	29	2	0.35	0.04771	TraesCS7A02G131200, TraesCS7B02G031500

## Sheet: Table S4
Table S4. Methylation ratio of each sample.
Sample	CCGG Site Number	CCWGG Site Number	CCGG ratio	CCGG Average	CCWGG Ratio	CCWGG Average
BS366_col_1	3522609	2164245	0.073		0.0917
BS366_col_2	2954140	1708675	0.0612	0.0671	0.0724	0.0821
BS366_con_1	3535015	2132996	0.0732		0.0904
BS366_con_2	3411028	2005711	0.0707	0.072	0.085	0.0877
J411_col_1	3292342	2049616	0.0682		0.0869
J411_col_2	3042417	1737503	0.063	0.0656	0.0736	0.0803
J411_con_1	3259532	2038803	0.0675		0.0864
J411_con_2	3123537	1903583	0.0647	0.0661	0.0807	0.0835
CG sites in the genome 48266131
CCWGG sites in the genome 23594351

## Sheet: Table S5
Table S5. Gene Ontology (GO) analysis of the differentially methylated sites specific to BS366 between cold and control conditions compared with J411.
id	term	category	pval	Enrichment_score	Gene
GO:0008643	carbohydrate transport	biological_process	0.00278304	3.5088	gene:TraesCS4D02G038200; gene:TraesCS5D02G182500; gene:TraesCS1D02G135900; gene:TraesCS7D02G490600; gene:TraesCS7D02G296500
GO:0006606	protein import into nucleus	biological_process	0.00464716	4.3021	gene:TraesCS2D02G100000; gene:TraesCS7D02G349900; gene:TraesCS7B02G222000
GO:0031408	oxylipin biosynthetic process	biological_process	0.00837655	3.66475	gene:TraesCS6D02G172200; gene:TraesCS7D02G029400; gene:TraesCS6D02G031100
GO:0006811	ion transport	biological_process	0.00837655	3.66475	gene:TraesCS5D02G530700; gene:TraesCS7A02G420700; gene:TraesCS2D02G261900
GO:0045944	positive regulation of transcription from RNA polymerase II promoter	biological_process	0.0109286	2.6599	gene:TraesCS3D02G199600; gene:TraesCS7D02G505400; gene:TraesCS7A02G474900; gene:TraesCS7D02G176700; gene:TraesCS7D02G261900
GO:0016569	covalent chromatin modification	biological_process	0.0126786	2.57678	gene:TraesCS6D02G107900; gene:TraesCS4D02G085300; gene:TraesCS6D02G149800; gene:TraesCS4D02G008400; gene:TraesCS5A02G541400
GO:0048364	root development	biological_process	0.0216465	2.29047	gene:TraesCS7D02G483200; gene:TraesCS1D02G230100; gene:TraesCS6D02G210400; gene:TraesCS1D02G192100; gene:TraesCS5D02G359700
GO:0006869	lipid transport	biological_process	0.0249118	2.67428	gene:TraesCS7D02G437000; gene:TraesCS7D02G252500; gene:TraesCS7D02G262500
GO:0006366	transcription from RNA polymerase II promoter	biological_process	0.0249118	2.67428	gene:TraesCS6D02G053600; gene:TraesCS3D02G413400; gene:TraesCS5D02G143700
GO:0048316	seed development	biological_process	0.0249118	2.67428	gene:TraesCS5D02G143700; gene:TraesCS5A02G531800; gene:TraesCS6D02G315300
GO:0000932	P-body	cellular_component	0.0271989	2.6039	gene:TraesCS6D02G053600; gene:TraesCS5D02G517100; gene:TraesCS7B02G380800
GO:0005759	mitochondrial matrix	cellular_component	0.0348417	2.19885	gene:TraesCS6D02G155800; gene:TraesCS5D02G515700; gene:TraesCS6D02G182300; gene:TraesCS6D02G203300
GO:0009543	chloroplast thylakoid lumen	cellular_component	0.0375703	2.35591	gene:TraesCS2D02G323700; gene:TraesCS7D02G161000; gene:TraesCS6D02G282000
GO:0010008	endosome membrane	cellular_component	0.0533152	2.10528	gene:TraesCS7B02G438100; gene:TraesCS4D02G232300; gene:TraesCS3D02G383500
GO:0016021	integral component of membrane	cellular_component	0.0551022	1.17556	gene:TraesCS7D02G067300; gene:TraesCS7D02G437000; gene:TraesCSU02G053600; gene:TraesCSU02G254300; gene:TraesCS4D02G271500; gene:TraesCS5D02G530700; gene:TraesCS7D02G491400; gene:TraesCS6A02G172100; gene:TraesCSU02G114100; gene:TraesCS5D02G014100; gene:TraesCS7D02G199400; gene:TraesCS2D02G368500; gene:TraesCS4D02G038200; gene:TraesCS5D02G355500; gene:TraesCS1D02G306600; gene:TraesCS5D02G416600; ge…
GO:0009506	plasmodesma	cellular_component	0.0986032	1.34624	gene:TraesCS7D02G084100; gene:TraesCS5B02G496900; gene:TraesCSU02G114600; gene:TraesCS3D02G490600; gene:TraesCS7D02G488700; gene:TraesCS4D02G078600; gene:TraesCS7D02G488200; gene:TraesCS4D02G232300; gene:TraesCS4D02G268200; gene:TraesCSU02G137800; gene:TraesCS7D02G332800; gene:TraesCS2D02G082100; gene:TraesCS6D02G220100; gene:TraesCS7D02G521200
GO:0005794	Golgi apparatus	cellular_component	0.107679	1.3158	gene:TraesCS5A02G069800; gene:TraesCS4D02G038200; gene:TraesCS4D02G022800; gene:TraesCS6D02G287200; gene:TraesCS3D02G094800; gene:TraesCS2A02G359600; gene:TraesCSU02G243300; gene:TraesCS5D02G436900; gene:TraesCS7D02G262500; gene:TraesCS7D02G110700; gene:TraesCS1D02G384900; gene:TraesCS7D02G270400; gene:TraesCS7D02G488200; gene:TraesCS4D02G232300; gene:TraesCS3D02G403900
GO:0005739	mitochondrion	cellular_component	0.11751	1.26345	gene:TraesCS7D02G447300; gene:TraesCS2D02G500600; gene:TraesCS2D02G100000; gene:TraesCS6D02G155800; gene:TraesCS7D02G239000; gene:TraesCS7D02G312500; gene:TraesCS5D02G515700; gene:TraesCS5D02G542300; gene:TraesCS7D02G277200; gene:TraesCS7D02G199300; gene:TraesCS3D02G451000; gene:TraesCS3D02G131300; gene:TraesCS5D02G359700; gene:TraesCS2D02G034900; gene:TraesCS3D02G099600; gene:TraesCS6D02G203300;…
GO:0005840	ribosome	cellular_component	0.118282	1.59594	gene:TraesCS2D02G115900; gene:TraesCS7D02G488700; gene:TraesCS7D02G267000
GO:0043231	intracellular membrane-bounded organelle	cellular_component	0.123998	1.51645	gene:TraesCSU02G030000; gene:TraesCS4D02G061700; gene:TraesCS6D02G203200; gene:TraesCS7B02G413300
GO:0005524	ATP binding	molecular_function	0.00553488	1.39927	gene:TraesCS6D02G189600; gene:TraesCS6D02G107900; gene:TraesCS7D02G067300; gene:TraesCSU02G053600; gene:TraesCS4D02G271500; gene:TraesCS5D02G411100; gene:TraesCSU02G067800; gene:TraesCS6D02G404800; gene:TraesCS2D02G500600; gene:TraesCS1D02G306600; gene:TraesCS4D02G148700; gene:TraesCS7D02G206700; gene:TraesCS6A02G003700; gene:TraesCS6D02G155800; gene:TraesCSU02G131300; gene:TraesCS5D02G206600; ge…
GO:0015238	drug transmembrane transporter activity	molecular_function	0.00730659	3.8057	gene:TraesCSU02G254300; gene:TraesCS5D02G355500; gene:TraesCS4D02G245000
GO:0004386	helicase activity	molecular_function	0.00840515	3.14122	gene:TraesCS6D02G107900; gene:TraesCS7D02G206700; gene:TraesCS7D02G144700; gene:TraesCS5A02G541400
GO:0045735	nutrient reservoir activity	molecular_function	0.00928106	3.06816	gene:TraesCS7D02G033200; gene:TraesCS3D02G490600; gene:TraesCS1D02G067100; gene:TraesCS4D02G032200
GO:0030246	carbohydrate binding	molecular_function	0.00935702	2.74856	gene:TraesCS7D02G454000; gene:TraesCS7D02G451800; gene:TraesCS3D02G136100; gene:TraesCS3B02G607900; gene:TraesCS7D02G059400
GO:0003899	DNA-directed 5'-3' RNA polymerase activity	molecular_function	0.0152528	3.09213	gene:TraesCS6D02G053600; gene:TraesCS1D02G108200; gene:TraesCS6D02G113900
GO:0042626	ATPase activity, coupled to transmembrane movement of substances	molecular_function	0.0156587	2.4614	gene:TraesCS7D02G067300; gene:TraesCSU02G053600; gene:TraesCS4D02G271500; gene:TraesCS5A02G512500; gene:TraesCS7D02G068400
GO:0004252	serine-type endopeptidase activity	molecular_function	0.0178954	2.39005	gene:TraesCS2D02G323700; gene:TraesCS3B02G004300; gene:TraesCS7D02G270400; gene:TraesCS7D02G223300; gene:TraesCS3D02G327000
GO:0004674	protein serine/threonine kinase activity	molecular_function	0.0269652	1.76378	gene:TraesCS6D02G189600; gene:TraesCS5D02G411100; gene:TraesCS7B02G415500; gene:TraesCSU02G129600; gene:TraesCS7D02G323500; gene:TraesCS6D02G210400; gene:TraesCS5D02G190000; gene:TraesCS7D02G059400; gene:TraesCS3D02G203100; gene:TraesCS7D02G521200
GO:0003779	actin binding	molecular_function	0.0296076	2.53714	gene:TraesCS3D02G096700; gene:TraesCS3D02G096800; gene:TraesCS6D02G194100

## Sheet: Table S6
Table S6. Differentially expressed genes involved in the phragmoplast initiated cell plate formation process between cold and control conditions.
ID	BS366_con_1	BS366_con_2	BS366_col_1	BS366_col_2	J411_con_1	J411_con_2	J411_col_1	J411_col_2	GI	E-VALUE	DES
TraesCS3D02G203400	0	0	2.49	0.64	0.08	0.14	0.87	0.18	gi|474183818|gb|EMS57848.1|	0	DNA replication licensing factor mcm4 [Triticum urartu]
TraesCS6B02G393500	0	0	2.44	1.25	0.06	0	0.27	0.14	gi|357137437|ref|XP_003570307.1|	0	PREDICTED: DNA replication licensing factor MCM5 [Brachypodium distachyon]
TraesCS3A02G200400	0	0	1.93	0.94	0	0.25	0.34	0.55	gi|474183818|gb|EMS57848.1|	0	DNA replication licensing factor mcm4 [Triticum urartu]
TraesCS6A02G360600	0	0	0.73	0.51	0	0	0.27	0	gi|357137437|ref|XP_003570307.1|	0	PREDICTED: DNA replication licensing factor MCM5 [Brachypodium distachyon]
TraesCS6D02G344100	0	0	1.83	0.89	0	0	0.52	0.18	gi|357137437|ref|XP_003570307.1|	0	PREDICTED: DNA replication licensing factor MCM5 [Brachypodium distachyon]
TraesCS5A02G067300	0	0.03	0.37	0.16	0.02	0.05	0.14	0.13	gi|474261764|gb|EMS60549.1|	0	Kinesin-like protein KIF15 [Triticum urartu]
TraesCS1A02G095000	0.09	0	1.82	0.35	0.06	0	0	0.28	gi|473923689|gb|EMS49796.1|	1e-253	Kinesin-like protein KIF2C [Triticum urartu]
TraesCS6D02G363400	0	0	1.14	0.21	0	0.08	0.22	0.23	gi|475591457|gb|EMT21759.1|	0	Kinesin-like protein KIFC3 [Aegilops tauschii]
TraesCS5A02G036600	0	0	0.58	0.32	0	0	0.1	0.26	gi|474066588|gb|EMS54163.1|	0	Kinesin-like protein KIF15 [Triticum urartu]
TraesCS5B02G156500	0	0	0.51	0.47	0	0	0	0	gi|475592923|gb|EMT22226.1|	0	125 kDa kinesin-related protein [Aegilops tauschii]
TraesCS5D02G040800	0	0	0.46	0.37	0	0.07	0	0	gi|475588050|gb|EMT20742.1|	0	Kinesin-like protein KIFC3 [Aegilops tauschii]
TraesCS6D02G221400	1.59	2.71	1	1.19	2.13	1.6	1.79	2.52	gi|475492020|gb|EMT03608.1|	0	Kinesin-related protein 4 [Aegilops tauschii]
TraesCS2B02G505400	0	0	0.66	0.27	0	0.07	0	0.11	gi|475507425|gb|EMT04945.1|	0	Kinesin-1 [Aegilops tauschii]
TraesCS5D02G167500	0	0	0.9	0.67	0	0.12	0	0.24	gi|474019593|gb|EMS52823.1|	0	Chromosome-associated kinesin KIF4A [Triticum urartu]
TraesCS6B02G285500	1.26	2.62	0.97	0.76	1.65	1.43	2.27	1.36	gi|473892621|gb|EMS48860.1|	0	Kinesin-related protein 4 [Triticum urartu]
TraesCS3D02G275200	0.07	0	0.8	0.56	0.04	0.13	0	0.1	gi|669029743|emb|CDM84045.1|	0	unnamed protein product [Triticum aestivum]	Kinesin motor blast protein
TraesCS3A02G275300	0.08	0	1.5	0.34	0.05	0.13	0.19	0	gi|669029743|emb|CDM84045.1|	0	unnamed protein product [Triticum aestivum]	Kinesin motor blast protein
TraesCS6D02G130500	0.35	0.4	4.51	2.96	0.1	0.26	1.93	0.67	gi|8928429|sp|Q9ZRB0.1|TBB3_WHEAT	1.2e-236	RecName: Full=Tubulin beta-3 chain; AltName: Full=Beta-3-tubulin	Beta
TraesCS1B02G364500	0.39	1.38	7.15	3.2	0.49	0.33	0.48	0.75	gi|90289596|gb|ABD92930.1|	1.6e-224	alpha tubulin-2A [Triticum aestivum]
TraesCS1D02G353100	0.61	0.22	6.22	2.89	0.51	1.56	1.5	0.2	gi|90289596|gb|ABD92930.1|	2.9e-266	alpha tubulin-2A [Triticum aestivum]
TraesCS5A02G407800	0.11	0.52	2.98	2.24	0.1	0.29	0.42	0	gi|90289610|gb|ABD92937.1|	6.6e-264	alpha tubulin-4A [Triticum aestivum]
TraesCS1D02G309200	0.19	0.22	2.65	1.33	0.09	0.25	0.18	0.37	gi|8928427|sp|Q9ZRA8.1|TBB5_WHEAT	2.4e-265	RecName: Full=Tubulin beta-5 chain; AltName: Full=Beta-5-tubulin
TraesCS5D02G417700	0.11	0.24	5.03	2.49	0.1	0.84	0.4	0.42	gi|90289610|gb|ABD92937.1|	3.4e-263	alpha tubulin-4A [Triticum aestivum]
TraesCS1A02G350200	0.49	0.41	8.24	4.96	0.22	0.63	1.13	1.27	gi|90289596|gb|ABD92930.1|	1.3e-224	alpha tubulin-2A [Triticum aestivum]
TraesCS1B02G320800	0	0	1.9	1.63	0.29	0.56	0.4	0	gi|8928427|sp|Q9ZRA8.1|TBB5_WHEAT	2.2e-265	RecName: Full=Tubulin beta-5 chain; AltName: Full=Beta-5-tubulin
TraesCS1A02G258800	0.23	0.26	3.28	2.57	0	0.88	1.05	1.53	gi|146760217|emb|CAM58984.1|	8.7e-264	beta tubulin 6 [Hordeum vulgare subsp. vulgare]
TraesCS1A02G142800	0.22	0.13	1.12	0.84	0.34	0.45	1.22	1.2	gi|474403042|gb|EMS66225.1|	1.7e-75	Tubulin beta-1 chain [Triticum urartu]
TraesCS7D02G454200	0.1	0.12	1.94	2.26	0.09	0.13	0.38	0.2	gi|146760211|emb|CAM58981.1|	1.9e-256	beta tubulin 3 [Hordeum vulgare subsp. vulgare]
TraesCS3A02G333300	0.11	0.23	2.46	1.52	0	0.14	0.4	0.21	gi|475321714|gb|EMT00232.1|	2.3e-267	Tubulin beta-2 chain [Aegilops tauschii]
TraesCS4D02G057000	0	0.11	1.78	0.98	0.25	0.24	0.7	0	gi|8928432|sp|Q9ZRR5.1|TBA3_HORVU	4.6e-264	RecName: Full=Tubulin alpha-3 chain
TraesCS1D02G258800	0.19	0.22	2.05	2.23	0.09	0.25	0.47	0.29	gi|146760217|emb|CAM58984.1|	1.9e-259	beta tubulin 6 [Hordeum vulgare subsp. vulgare]
TraesCS4A02G257800	0.1	0.11	2.7	0.45	0.26	0.38	0.18	0.38	gi|8928432|sp|Q9ZRR5.1|TBA3_HORVU	2.9e-263	RecName: Full=Tubulin alpha-3 chain
TraesCS7B02G110600	0.03	0.09	0.68	0.39	0.02	0.21	0.08	0.1	gi|475572166|gb|EMT16433.1|	0	Chromatin structure-remodeling complex subunit snf21 [Aegilops tauschii]
TraesCS7D02G206700	0.03	0.06	0.49	0.67	0.01	0.08	0.27	0.1	gi|475572166|gb|EMT16433.1|	0	Chromatin structure-remodeling complex subunit snf21 [Aegilops tauschii]
TraesCS7A02G203600	0.04	0.03	0.39	0.27	0.03	0.18	0.1	0.07	gi|475572166|gb|EMT16433.1|	0	Chromatin structure-remodeling complex subunit snf21 [Aegilops tauschii]
TraesCS1B02G274600	0.12	0	6.18	3.14	0	0.24	1.08	0.56	gi|45558475|gb|AAS68103.1|	0	minichromosomal maintenance factor [Triticum aestivum]
TraesCS1D02G264100	0	0.42	3.12	2.57	0.05	0.14	1.35	0.83	gi|45558475|gb|AAS68103.1|	0	minichromosomal maintenance factor [Triticum aestivum]
TraesCS1A02G264000	0	0	2.77	3.08	0	0.29	0.21	0.49	gi|45558475|gb|AAS68103.1|	0	minichromosomal maintenance factor [Triticum aestivum]
TraesCS5D02G553700	0	0	0.27	0.27	0.03	0	0	0.3	gi|475562613|gb|EMT14083.1|	0	RING finger protein 160 [Aegilops tauschii]
TraesCS4B02G173500	0.06	0.06	0.64	0.47	0	0.05	0.19	0.1	gi|475457867|gb|EMT01903.1|	0	Dedicator of cytokinesis protein 8 [Aegilops tauschii]
TraesCS2D02G093700	0	0	0.66	0.11	0	0	0	0	gi|357115976|ref|XP_003559761.1|	0	PREDICTED: serine/threonine-protein kinase TIO [Brachypodium distachyon]
TraesCS1D02G298400	0	0.1	2.97	1.47	0	0.24	0.35	0.49	gi|326514914|dbj|BAJ99818.1|	0	predicted protein [Hordeum vulgare subsp. vulgare]
TraesCS2D02G213200	0	0.05	0.75	0.4	0	0	0.23	0	gi|326531272|dbj|BAK04987.1|	0	predicted protein [Hordeum vulgare subsp. vulgare]
TraesCS5A02G317000	0.04	0.05	0.18	0.66	0.07	0.03	0.04	0.85	gi|326504776|dbj|BAK06679.1|	0	predicted protein [Hordeum vulgare subsp. vulgare]
TraesCS1B02G234400	0	0.03	0.8	0.51	0.02	0.07	0.1	0.05	gi|475616900|gb|EMT29925.1|	0	hypothetical protein F775_32038 [Aegilops tauschii]
TraesCS7B02G181200	5.06	6.94	3.41	4.16	4.84	5.36	6.28	4.13	gi|326513136|dbj|BAK06808.1|	0	predicted protein, partial [Hordeum vulgare subsp. vulgare]
TraesCS7B02G190000	0.09	0	1.88	0.92	0	0.11	0.65	0.36	gi|473723575|gb|EMS44988.1|	3.8e-296	hypothetical protein TRIUR3_31845 [Triticum urartu]	MAP65-2
TraesCS7D02G224800	0.08	0.18	1.79	1.19	0	0.2	0.29	0.29	gi|475511767|gb|EMT05427.1|	9.5e-301	hypothetical protein F775_27818 [Aegilops tauschii]	MAP65-2
TraesCS5D02G167700	0	0	0.41	0.33	0	0	0	0	gi|475622327|gb|EMT31840.1|	0	hypothetical protein F775_31931 [Aegilops tauschii]
TraesCS1D02G222700	0	0.06	0.74	0.5	0	0.13	0.19	0	gi|475616900|gb|EMT29925.1|	0	hypothetical protein F775_32038 [Aegilops tauschii]
TraesCS7A02G223100	0	0.25	2.37	1.13	0.1	0	0.2	0.84	gi|473723575|gb|EMS44988.1|	9.9e-311	hypothetical protein TRIUR3_31845 [Triticum urartu]	MAP65-2
TraesCS3A02G264600	0	0	1	0.92	0	0	0.28	0	gi|669029630|emb|CDM83899.1|	0	unnamed protein product [Triticum aestivum]	MAP65-3
TraesCS3A02G083800	0	0	0.49	0.53	0	0	0.12	0	gi|669027774|emb|CDM81335.1|	1.7e-232	unnamed protein product [Triticum aestivum]
TraesCS4D02G158800	0.63	1.34	0.19	0.06	0.26	0.44	0.18	0.09	gi|326523447|dbj|BAJ92894.1|	1.3e-291	predicted protein [Hordeum vulgare subsp. vulgare]
TraesCS2B02G229500	0	0.05	1.04	0.3	0	0.11	0	0	gi|326531272|dbj|BAK04987.1|	0	predicted protein [Hordeum vulgare subsp. vulgare]
TraesCS7D02G278800	6.47	8.27	4.05	4.51	4.28	5.41	4.66	4.16	gi|326513136|dbj|BAK06808.1|	0	predicted protein, partial [Hordeum vulgare subsp. vulgare]
TraesCS1B02G309300	0.07	0.07	1.75	1.48	0	0.09	0.49	0.76	gi|326514914|dbj|BAJ99818.1|	0	predicted protein [Hordeum vulgare subsp. vulgare]
TraesCS3B02G224600	0.28	0	1.51	1.91	0	0	0	0	gi|669029017|emb|CDM83044.1|	0	unnamed protein product [Triticum aestivum]

## Sheet: Table S7
Table S7. List of genes encoding MAP65 proteins in wheat and the differentially expressed genes encoding MAP65 and Kinesin proteins in BS366 between cold and control conditions.
MAP65 encoding genes in wheat
Target gene IDs	Identity	Score	Arabidopsis ID	Arabidopsis Des
TraesCS6A02G282800	59.11 %	81.05	AT5G55230	MAP65-1
TraesCS6B02G311200	58.38 %	80.2	AT5G55230	MAP65-1
TraesCS6D02G263300	59.63 %	81.04	AT5G55230	MAP65-1
TraesCS7A02G223100	63.41 %	82.15	AT5G55230	MAP65-1
TraesCS7A02G405500	64.66 %	93.73	AT5G55230	MAP65-1
TraesCS7B02G190000	61.14 %	82.75	AT5G55230	MAP65-1
TraesCS7B02G304900	65.34 %	91.24	AT5G55230	MAP65-1
TraesCS7D02G399400	65.52 %	92.71	AT5G55230	MAP65-1
TraesCS7D02G224800	63.75 %	84.5	AT4G26760	MAP65-2
TraesCS1A02G378900	52.73 %	65.02	AT5G51600	MAP65-3
TraesCS1B02G400200	52.42 %	67.42	AT5G51600	MAP65-3
TraesCS1D02G386100	52.28 %	66.78	AT5G51600	MAP65-3
TraesCS3A02G264600	55.59 %	77.51	AT5G51600	MAP65-3
TraesCS3D02G264700	43.33 %	79.57	AT3G60840	MAP65-4
TraesCS1A02G256800	45.83 %	94.46	AT2G38720	MAP65-5
TraesCS1B02G267200	46.18 %	95.92	AT2G38720	MAP65-5
TraesCS1D02G256000	46.84 %	97.83	AT2G38720	MAP65-5
TraesCS4A02G074200	53.85 %	94.21	AT1G14690	MAP65-7
TraesCS4A02G263800	42.42 %	71.24	AT1G14690	MAP65-7
TraesCS4B02G051200	42.07 %	69.51	AT1G14690	MAP65-7
TraesCS4B02G230500	53.36 %	94	AT1G14690	MAP65-7
TraesCS4D02G051300	41.79 %	70.63	AT1G14690	MAP65-7
TraesCS4D02G231800	53.52 %	94.21	AT1G14690	MAP65-7
TraesCS5A02G233900	54.78 %	96.82	AT1G14690	MAP65-7
TraesCS5B02G232400	54.84 %	96.64	AT1G14690	MAP65-7
TraesCS5D02G240800	55.18 %	96.62	AT1G14690	MAP65-7
TraesCS7A02G260100	47.63 %	78.58	AT1G27920	MAP65-8
TraesCS7B02G158100	47.97 %	78.78	AT1G27920	MAP65-8
TraesCS7D02G261100	47.63 %	78.99	AT1G27920	MAP65-8
TraesCS3B02G297900	40.72 %	82.44	AT5G62250	MAP65-9
differentially expressed genes encoding MAP65 proteins
GeneID	Length	BS366_con-Expression	BS366_col-Expression	log2FoldChange(sBS366/fBS366)	Pvalue	Padj	Up/Down-Regulation	GO Component	GO Function	GO Process	Blast nr
TraesCS7A02G223100	1969	0.94	18.06	2.91613	0.0163654	0.553093	up	-	GO:0008017//microtubule binding	GO:0000226//microtubule cytoskeleton organization;GO:0000910//cytokinesis	gi|473723575|gb|EMS44988.1|/2.2e-310/hypothetical protein TRIUR3_31845 [Triticum urartu]
TraesCS7B02G190000	2171	0.45	14.27	3.09375	0.0173958	0.574017	up	-	GO:0008017//microtubule binding	GO:0000226//microtubule cytoskeleton organization;GO:0000910//cytokinesis	gi|473723575|gb|EMS44988.1|/1.5e-295/hypothetical protein TRIUR3_31845 [Triticum urartu]//gi|473723575|gb|EMS44988.1|/1.6e-295/hypothetical protein TRIUR3_31845 [Triticum urartu]
TraesCS7D02G224800	2400	1.39	17.09	2.48727	0.0322244	0.805397	up	-	GO:0008017//microtubule binding	GO:0000226//microtubule cytoskeleton organization;GO:0000910//cytokinesis	gi|475511767|gb|EMT05427.1|/2.0e-300/hypothetical protein F775_27818 [Aegilops tauschii]
TraesCS3A02G264600	2528	0	11.08	3.60226	0.011216	0.419919	up	-	GO:0008017//microtubule binding	GO:0000226//microtubule cytoskeleton organization;GO:0000910//cytokinesis	gi|669029630|emb|CDM83899.1|/0.0e+00/unnamed protein product [Triticum aestivum]
differentially expressed genes encoding Kinesin proteins
GeneID	Length	fBS366-Expression	sBS366-Expression	log2FoldChange(sBS366/fBS366)	Pvalue	Padj	Up/Down-Regulation	GO Component	GO Function	GO Process	Blast nr
TraesCS5A02G067300	9675	0.47	12.05	2.85267	0.0324554	0.805397	up	-	GO:0003777//microtubule motor activity;GO:0005524//ATP binding;GO:0008017//microtubule binding	GO:0000911//cytokinesis by cell plate formation;GO:0007018//microtubule-based movement	gi|474261764|gb|EMS60549.1|/0.0e+00/Kinesin-like protein KIF15 [Triticum urartu]
TraesCS6B02G285500	5308	50.81	21.55	-1.67336	0.00727447	0.301693	Down	GO:0005871//kinesin complex;GO:0005874//microtubule	GO:0003777//microtubule motor activity;GO:0005524//ATP binding;GO:0008017//microtubule binding;GO:0016887//ATPase activity	GO:0007018//microtubule-based movement	gi|473892621|gb|EMS48860.1|/0.0e+00/Kinesin-related protein 4 [Triticum urartu]//gi|475492020|gb|EMT03608.1|/0.0e+00/Kinesin-related protein 4 [Aegilops tauschii]
TraesCS6D02G221400	3828	42.35	20.04	-1.54486	0.0160729	0.549729	Down	GO:0005871//kinesin complex;GO:0005874//microtubule	GO:0003777//microtubule motor activity;GO:0005524//ATP binding;GO:0008017//microtubule binding;GO:0016887//ATPase activity	GO:0007018//microtubule-based movement	gi|475492020|gb|EMT03608.1|/0.0e+00/Kinesin-related protein 4 [Aegilops tauschii]
TraesCS2B02G505400	3238	0	7.12	2.94063	0.044311	0.805397	up	GO:0005871//kinesin complex;GO:0005874//microtubule;GO:0009536//plastid	GO:0003777//microtubule motor activity;GO:0005524//ATP binding;GO:0008017//microtubule binding;GO:0016887//ATPase activity	GO:0007018//microtubule-based movement	gi|475507425|gb|EMT04945.1|/0.0e+00/Kinesin-1 [Aegilops tauschii]//gi|475507425|gb|EMT04945.1|/5.2e-203/Kinesin-1 [Aegilops tauschii]
TraesCS5D02G040800	3547	0	7.18	2.94486	0.0439389	0.805397	up	GO:0005871//kinesin complex;GO:0005874//microtubule	GO:0003777//microtubule motor activity;GO:0005524//ATP binding;GO:0008017//microtubule binding;GO:0016887//ATPase activity	GO:0007018//microtubule-based movement	gi|475588050|gb|EMT20742.1|/0.0e+00/Kinesin-like protein KIFC3 [Aegilops tauschii]
TraesCS5A02G036600	3434	0	7.15	2.9456	0.0438936	0.805397	up	GO:0005871//kinesin complex	GO:0005524//ATP binding;GO:0008017//microtubule binding;GO:0008574//ATP-dependent microtubule motor activity, plus-end-directed	GO:0006270//DNA replication initiation;GO:0006275//regulation of DNA replication;GO:0006306//DNA methylation;GO:0006346//methylation-dependent chromatin silencing;GO:0007018//microtubule-based movement;GO:0008283//cell proliferation;GO:0010089//xylem development;GO:0016246//RNA interference;GO:0044036//cell wall macromolecule metabolic process;GO:0051567//histone H3-K9 methylation;GO:0051726//reg…	gi|474066588|gb|EMS54163.1|/0.0e+00/Kinesin-like protein KIF15 [Triticum urartu]
TraesCS5B02G156500	3661	0	8.86	3.25908	0.0240377	0.704211	up	GO:0005871//kinesin complex	GO:0005524//ATP binding;GO:0008017//microtubule binding;GO:0008574//ATP-dependent microtubule motor activity, plus-end-directed	GO:0007018//microtubule-based movement	gi|475592923|gb|EMT22226.1|/0.0e+00/125 kDa kinesin-related protein [Aegilops tauschii]
TraesCS6D02G363400	3119	0	9.77	3.39591	0.0181508	0.590244	up	GO:0005871//kinesin complex;GO:0005874//microtubule;GO:0009524//phragmoplast	GO:0003777//microtubule motor activity;GO:0005524//ATP binding;GO:0008017//microtubule binding;GO:0016887//ATPase activity	GO:0000226//microtubule cytoskeleton organization;GO:0000911//cytokinesis by cell plate formation;GO:0006346//methylation-dependent chromatin silencing;GO:0007018//microtubule-based movement;GO:0009909//regulation of flower development;GO:0031048//chromatin silencing by small RNA;GO:0048451//petal formation;GO:0048453//sepal formation;GO:0051567//histone H3-K9 methylation	gi|475591457|gb|EMT21759.1|/0.0e+00/Kinesin-like protein KIFC3 [Aegilops tauschii]
TraesCS1A02G095000	2685	0	11.42	3.63844	0.0104069	0.396296	up	GO:0005874//microtubule	GO:0003777//microtubule motor activity;GO:0005524//ATP binding;GO:0008017//microtubule binding	GO:0007018//microtubule-based movement	gi|473923689|gb|EMS49796.1|/7.4e-254/Kinesin-like protein KIF2C [Triticum urartu]//gi|475598105|gb|EMT23830.1|/0.0e+00/Kinesin-like protein KIF2C [Aegilops tauschii]
TraesCS5D02G167500	4414	0	16.01	4.17388	0.00238543	0.127917	up	GO:0005871//kinesin complex;GO:0005874//microtubule	GO:0005524//ATP binding;GO:0008017//microtubule binding;GO:0008574//ATP-dependent microtubule motor activity, plus-end-directed	GO:0007018//microtubule-based movement	gi|474019593|gb|EMS52823.1|/0.0e+00/Chromosome-associated kinesin KIF4A [Triticum urartu]
TraesCS3A02G275300	3662	0.45	15.21	3.16745	0.0150192	0.52279	up	GO:0005874//microtubule	GO:0003777//microtubule motor activity;GO:0005524//ATP binding;GO:0008017//microtubule binding	GO:0007018//microtubule-based movement	gi|669029743|emb|CDM84045.1|/0.0e+00/unnamed protein product [Triticum aestivum]
TraesCS3D02G275200	3711	0.45	11.58	2.77487	0.038104	0.805397	up	GO:0005874//microtubule	GO:0003777//microtubule motor activity;GO:0005524//ATP binding;GO:0008017//microtubule binding	GO:0007018//microtubule-based movement	gi|669029743|emb|CDM84045.1|/0.0e+00/unnamed protein product [Triticum aestivum]

## Sheet: Table S8
Table S8. Differentially expressed genes involved in carbohydrate metabolism and transport processes between cold and control conditions in BS366.
Gene ID	DES	Length	BS366_con-Expression	BS366_col-Expression	log2FoldChange(sBS366/fBS366)	Pvalue	Padj	Up/Down-Regulation	Pathway	GO Component	GO Function	GO Process	Blast nr
TraesCS5A02G378700	Putative lipoxygenase 3 [Aegilops tauschii]	3197	11.04	0.57	-3.4582	0.00682858	0.287975	Down	ko00591//Linoleic acid metabolism	-	GO:0016702//oxidoreductase activity, acting on single donors with incorporation of molecular oxygen, incorporation of two atoms of oxygen;GO:0046872//metal ion binding	GO:0031408//oxylipin biosynthetic process;GO:0055114//oxidation-reduction process	gi|475579229|gb|EMT18292.1|/0.0e+00/Putative lipoxygenase 3 [Aegilops tauschii]
TraesCS5D02G073700	Putative lipoyltransferase-like protein, chloroplastic [Aegilops tauschii]	1764	25.77	8.83	-1.89862	0.0195104	0.620009	Down	ko01100//Metabolic pathways;ko00785//Lipoic acid metabolism	GO:0005737//cytoplasm	GO:0016415//octanoyltransferase activity	GO:0009107//lipoate biosynthetic process;GO:0009249//protein lipoylation	gi|475570120|gb|EMT15936.1|/1.2e-160/Putative lipoyltransferase-like protein, chloroplastic [Aegilops tauschii]
TraesCS5B02G382300	lipoxygenase 2 [Triticum aestivum]	2993	65.16	37.36	-1.2929	0.0208186	0.641454	Down	ko00591//Linoleic acid metabolism	-	GO:0016702//oxidoreductase activity, acting on single donors with incorporation of molecular oxygen, incorporation of two atoms of oxygen;GO:0046872//metal ion binding	GO:0031408//oxylipin biosynthetic process;GO:0055114//oxidation-reduction process	gi|239923157|gb|ACS34908.1|/0.0e+00/lipoxygenase 2 [Triticum aestivum]
TraesCS5B02G382200	lipoxygenase 2 [Triticum aestivum]	3591	9985.09	4652.51	-1.63546	6.65391e-18	5.49771e-15	Down	-	-	-	-	gi|937910996|dbj|BAS85916.1|/2.0e-84/Os03g0700450, partial [Oryza sativa Japonica Group]
TraesCS1D02G204900	Monosaccharide-sensing protein 2 [Triticum urartu]	2960	0.45	13.86	3.03363	0.0201423	0.627077	up	-	GO:0005887//integral component of plasma membrane	GO:0005351//sugar:proton symporter activity;GO:0005355//glucose transmembrane transporter activity	GO:0046323//glucose import;GO:1904659//glucose transmembrane transport	gi|474372339|gb|EMS63940.1|/0.0e+00/Monosaccharide-sensing protein 2 [Triticum urartu]
TraesCS2A02G272900	4-coumarate--CoA ligase-like protein 9 [Aegilops tauschii]	2069	4.61	0	-2.93609	0.0451618	0.805397	Down	ko01100//Metabolic pathways;ko01110//Biosynthesis of secondary metabolites;ko00940//Phenylpropanoid biosynthesis;ko00360//Phenylalanine metabolism;ko00130//Ubiquinone and other terpenoid-quinone biosynthesis	GO:0005783//endoplasmic reticulum	GO:0004467//long-chain fatty acid-CoA ligase activity;GO:0031956//medium-chain fatty acid-CoA ligase activity	GO:0001676//long-chain fatty acid metabolic process;GO:0046949//fatty-acyl-CoA biosynthetic process;GO:0080110//sporopollenin biosynthetic process	gi|475591914|gb|EMT21916.1|/0.0e+00/4-coumarate--CoA ligase-like protein 9 [Aegilops tauschii]
TraesCS2D02G476900	Non-specific lipid-transfer protein [Aegilops tauschii]	723	4.64	0	-2.88566	0.0493528	0.805397	Down	-	-	GO:0008289//lipid binding	GO:0006869//lipid transport	gi|475621003|gb|EMT31305.1|/2.0e-41/Non-specific lipid-transfer protein [Aegilops tauschii]
TraesCS2A02G477700	Non-specific lipid-transfer protein [Triticum urartu]	608	10.05	0.54	-3.30107	0.0108679	0.410614	Down	-	-	GO:0008289//lipid binding	GO:0006869//lipid transport	gi|473948411|gb|EMS50623.1|/7.0e-43/Non-specific lipid-transfer protein [Triticum urartu]
TraesCS7B02G052900	ABC transporter C family member 13 isoform X1 [Brachypodium distachyon]	11151	452.94	286.65	-1.19149	1.00761e-05	0.0012765	Down	ko02010//ABC transporters	GO:0016021//integral component of membrane;GO:0016021//integral component of membrane	GO:0005524//ATP binding;GO:0005524//ATP binding;GO:0042626//ATPase activity, coupled to transmembrane movement of substances;GO:0042626//ATPase activity, coupled to transmembrane movement of substances	GO:0055085//transmembrane transport;GO:0055085//transmembrane transport	gi|721617494|ref|XP_010227939.1|/0.0e+00/PREDICTED: ABC transporter C family member 13 isoform X1 [Brachypodium distachyon]//gi|721617497|ref|XP_010227941.1|/0.0e+00/PREDICTED: ABC transporter C family member 13 isoform X2 [Brachypodium distachyon]
TraesCS2A02G344300	ABC transporter B family member 19 [Aegilops tauschii]	4624	1.37	20.31	2.73462	0.0152392	0.527603	up	ko02010//ABC transporters	GO:0005886//plasma membrane;GO:0016021//integral component of membrane	GO:0005524//ATP binding;GO:0010329//auxin efflux transmembrane transporter activity;GO:0042626//ATPase activity, coupled to transmembrane movement of substances	GO:0008361//regulation of cell size;GO:0009637//response to blue light;GO:0009640//photomorphogenesis;GO:0009958//positive gravitropism;GO:0010160;GO:0010218//response to far red light;GO:0010315//auxin efflux;GO:0010540//basipetal auxin transport;GO:0010541//acropetal auxin transport;GO:0043481//anthocyanin accumulation in tissues in response to UV light;GO:0048443//stamen development;GO:0048527…	gi|475624197|gb|EMT32511.1|/0.0e+00/ABC transporter B family member 19 [Aegilops tauschii]
TraesCS3D02G387200	ABC transporter C family member 3 [Triticum urartu]	4686	6.34	37.66	1.80242	0.038764	0.805397	up	ko02010//ABC transporters	GO:0016021//integral component of membrane	GO:0005524//ATP binding;GO:0042626//ATPase activity, coupled to transmembrane movement of substances	GO:0055085//transmembrane transport	gi|473759823|gb|EMS45807.1|/0.0e+00/ABC transporter C family member 3 [Triticum urartu]
TraesCS7B02G181800	ABC transporter F family member 1 [Triticum urartu]	2150	2.34	23.33	2.33677	0.0330335	0.805397	up	-	GO:0009536//plastid	GO:0005524//ATP binding;GO:0016887//ATPase activity	-	gi|474053731|gb|EMS53714.1|/0.0e+00/ABC transporter F family member 1 [Triticum urartu]//gi|474053731|gb|EMS53714.1|/2.3e-304/ABC transporter F family member 1 [Triticum urartu]
TraesCS7A02G291300	ABC transporter F family member 1 [Triticum urartu]	3110	2.29	24.74	2.48712	0.0152415	0.527603	up	-	GO:0009536//plastid	GO:0005524//ATP binding;GO:0016887//ATPase activity	-	gi|474053731|gb|EMS53714.1|/0.0e+00/ABC transporter F family member 1 [Triticum urartu]
TraesCS2B02G015100	Cytochrome P450 89A2 [Triticum urartu]	1005	0	23.39	4.71777	0.000375077	0.0287929	up	ko01100//Metabolic pathways	-	GO:0004497//monooxygenase activity;GO:0005506//iron ion binding;GO:0016705//oxidoreductase activity, acting on paired donors, with incorporation or reduction of molecular oxygen;GO:0020037//heme binding	GO:0055114//oxidation-reduction process	gi|474237233|gb|EMS59642.1|/9.0e-136/Cytochrome P450 89A2 [Triticum urartu]
TraesCS3A02G332200	Cytochrome P450 94A1 [Aegilops tauschii]	1892	25.8	9.37	-1.81571	0.025387	0.730258	Down	-	-	GO:0004497//monooxygenase activity;GO:0005506//iron ion binding;GO:0016705//oxidoreductase activity, acting on paired donors, with incorporation or reduction of molecular oxygen;GO:0020037//heme binding	GO:0055114//oxidation-reduction process	gi|475604518|gb|EMT25753.1|/3.1e-289/Cytochrome P450 94A1 [Aegilops tauschii]
TraesCS6B02G432200	Cytochrome P450 97B2 [Aegilops tauschii]	2626	32.63	6.11	-2.72373	0.000632436	0.044823	Down	ko01100//Metabolic pathways;ko01110//Biosynthesis of secondary metabolites;ko00906//Carotenoid biosynthesis	GO:0009941//chloroplast envelope	GO:0005506//iron ion binding;GO:0010291//carotene beta-ring hydroxylase activity;GO:0016705//oxidoreductase activity, acting on paired donors, with incorporation or reduction of molecular oxygen;GO:0020037//heme binding	GO:0016123//xanthophyll biosynthetic process;GO:0055114//oxidation-reduction process	gi|475621607|gb|EMT31539.1|/1.8e-294/Cytochrome P450 97B2 [Aegilops tauschii]
TraesCS1B02G449700	ADP-glucose pyrophosphorylase large subunit [Triticum urartu]	2183	0	15.54	4.11526	0.00284351	0.14708	up	ko01100//Metabolic pathways;ko01110//Biosynthesis of secondary metabolites;ko00500//Starch and sucrose metabolism;ko00520//Amino sugar and nucleotide sugar metabolism	GO:0009501//amyloplast;GO:0009507//chloroplast	GO:0005524//ATP binding;GO:0008878//glucose-1-phosphate adenylyltransferase activity	GO:0005978//glycogen biosynthetic process;GO:0019252//starch biosynthetic process	gi|973746939|gb|ALX72702.1|/4.2e-305/ADP-glucose pyrophosphorylase large subunit [Triticum urartu]//gi|973746939|gb|ALX72702.1|/5.1e-303/ADP-glucose pyrophosphorylase large subunit [Triticum urartu]
TraesCS4A02G166900	Alpha-1,4-glucan-protein synthase (UDP-forming) [Aegilops tauschii]	1448	0.45	15.47	3.20985	0.0124014	0.451251	up	ko00520//Amino sugar and nucleotide sugar metabolism	GO:0005794//Golgi apparatus;GO:0005829//cytosol	GO:0005515//protein binding;GO:0016740//transferase activity;GO:0052691//UDP-arabinopyranose mutase activity	GO:0009832//plant-type cell wall biogenesis;GO:0030244//cellulose biosynthetic process;GO:0033356//UDP-L-arabinose metabolic process;GO:0071555//cell wall organization	gi|475618083|gb|EMT30339.1|/1.3e-223/Alpha-1,4-glucan-protein synthase (UDP-forming) [Aegilops tauschii]
TraesCS4A02G022500	Beta-galactosidase 5 [Aegilops tauschii]	3482	0.92	21.92	3.23442	0.00499271	0.227836	up	ko03015//mRNA surveillance pathway	GO:0005618//cell wall;GO:0005773//vacuole	GO:0004565//beta-galactosidase activity;GO:0030246//carbohydrate binding	GO:0005975//carbohydrate metabolic process	gi|475542694|gb|EMT10014.1|/0.0e+00/Beta-galactosidase 5 [Aegilops tauschii]
TraesCS4D02G279400	Beta-galactosidase 5 [Aegilops tauschii]	3085	0.47	16.38	3.31038	0.00974224	0.376792	up	ko03015//mRNA surveillance pathway	GO:0005618//cell wall;GO:0005773//vacuole	GO:0004565//beta-galactosidase activity;GO:0030246//carbohydrate binding	GO:0005975//carbohydrate metabolic process	gi|475542694|gb|EMT10014.1|/0.0e+00/Beta-galactosidase 5 [Aegilops tauschii]
TraesCS7B02G267800	Beta-glucosidase 34 [Triticum urartu]	5857	197.22	100.03	-1.51009	1.43659e-05	0.00175846	Down	ko01100//Metabolic pathways;ko01110//Biosynthesis of secondary metabolites;ko00940//Phenylpropanoid biosynthesis;ko00500//Starch and sucrose metabolism;ko00460//Cyanoamino acid metabolism	-	GO:0008422//beta-glucosidase activity;GO:0008422//beta-glucosidase activity;GO:0102483//scopolin beta-glucosidase activity	GO:0005975//carbohydrate metabolic process;GO:0005975//carbohydrate metabolic process;GO:1901657//glycosyl compound metabolic process;GO:1901657//glycosyl compound metabolic process	gi|473789297|gb|EMS46293.1|/1.1e-297/Beta-glucosidase 34 [Triticum urartu]//gi|475590145|gb|EMT21383.1|/2.6e-255/Beta-glucosidase 6 [Aegilops tauschii]
TraesCS6B02G243700	glyceraldehyde-3-phosphate dehydrogenase [Triticum aestivum]	1329	1.37	17.56	2.52301	0.0295162	0.800595	up	ko01100//Metabolic pathways;ko01110//Biosynthesis of secondary metabolites;ko01200//Carbon metabolism;ko01230//Biosynthesis of amino acids;ko00010//Glycolysis / Gluconeogenesis;ko00710//Carbon fixation in photosynthetic organisms	-	GO:0016620//oxidoreductase activity, acting on the aldehyde or oxo group of donors, NAD or NADP as acceptor;GO:0050661//NADP binding;GO:0051287//NAD binding	GO:0006006//glucose metabolic process;GO:0055114//oxidation-reduction process	gi|927354927|gb|ALE18233.1|/6.8e-206/glyceraldehyde-3-phosphate dehydrogenase [Triticum aestivum]//gi|927354929|gb|ALE18234.1|/2.0e-161/glyceraldehyde-3-phosphate dehydrogenase [Triticum aestivum]
TraesCS6A02G213700	glyceraldehyde-3-phosphate dehydrogenase [Triticum aestivum]	1580	1.37	15.78	2.36342	0.0486583	0.805397	up	ko01100//Metabolic pathways;ko01110//Biosynthesis of secondary metabolites;ko01200//Carbon metabolism;ko01230//Biosynthesis of amino acids;ko00010//Glycolysis / Gluconeogenesis;ko00710//Carbon fixation in photosynthetic organisms	-	GO:0016620//oxidoreductase activity, acting on the aldehyde or oxo group of donors, NAD or NADP as acceptor;GO:0050661//NADP binding;GO:0051287//NAD binding	GO:0006006//glucose metabolic process;GO:0055114//oxidation-reduction process	gi|927354929|gb|ALE18234.1|/6.8e-192/glyceraldehyde-3-phosphate dehydrogenase [Triticum aestivum]
TraesCS4D02G018500	glycine-rich RNA-binding protein [Triticum aestivum]	864	10.24	106.91	2.72662	3.07828e-05	0.00345792	up	-	-	GO:0000166//nucleotide binding;GO:0003697//single-stranded DNA binding;GO:0003723//RNA binding	GO:0006351//transcription, DNA-templated;GO:0006397//mRNA processing;GO:0009409//response to cold;GO:0009737//response to abscisic acid	gi|114145394|dbj|BAF30986.1|/4.1e-41/glycine-rich RNA-binding protein [Triticum aestivum]
TraesCS4A02G293000	glycine-rich RNA-binding protein [Triticum aestivum]	1181	6.03	36.16	1.89261	0.0308474	0.805397	up	-	-	GO:0000166//nucleotide binding;GO:0003697//single-stranded DNA binding;GO:0003723//RNA binding	GO:0006351//transcription, DNA-templated;GO:0006397//mRNA processing;GO:0009409//response to cold;GO:0009737//response to abscisic acid	gi|114145394|dbj|BAF30986.1|/4.0e-41/glycine-rich RNA-binding protein [Triticum aestivum]
TraesCS2D02G270400	PREDICTED: beta-glucuronosyltransferase GlcAT14A-like [Setaria italica]	9377	658.9	479.06	-1.00337	3.96507e-05	0.00432261	Down	-	GO:0016020//membrane	GO:0008375//acetylglucosaminyltransferase activity	-	gi|514800632|ref|XP_004975238.1|/3.4e-161/PREDICTED: beta-glucuronosyltransferase GlcAT14A-like [Setaria italica]
TraesCS7D02G026700	callose synthase 10 [Brachypodium distachyon]	6379	1.82	19.97	2.38885	0.030276	0.805397	up	-	GO:0000148//1,3-beta-D-glucan synthase complex;GO:0016021//integral component of membrane	GO:0003843//1,3-beta-D-glucan synthase activity	GO:0006075//(1->3)-beta-D-glucan biosynthetic process	gi|721618732|ref|XP_010228114.1|/0.0e+00/PREDICTED: callose synthase 10 [Brachypodium distachyon]
TraesCS6B02G468200	callose synthase 3-like [Brachypodium distachyon]	6360	2.29	23.7	2.42226	0.0188694	0.607012	up	-	GO:0000148//1,3-beta-D-glucan synthase complex;GO:0016021//integral component of membrane	GO:0003843//1,3-beta-D-glucan synthase activity	GO:0006075//(1->3)-beta-D-glucan biosynthetic process	gi|357144114|ref|XP_003573176.1|/0.0e+00/PREDICTED: callose synthase 3-like [Brachypodium distachyon]
TraesCS7A02G555700	Callose synthase 3 [Triticum urartu]	5883	3.69	33.57	2.38691	0.00846782	0.338249	up	-	GO:0000148//1,3-beta-D-glucan synthase complex;GO:0016021//integral component of membrane	GO:0003843//1,3-beta-D-glucan synthase activity	GO:0006075//(1->3)-beta-D-glucan biosynthetic process	gi|473726466|gb|EMS45036.1|/0.0e+00/Callose synthase 3 [Triticum urartu]
TraesCS6B02G104600	Putative cellulose synthase A catalytic subunit 1 (UDP-forming) [Aegilops tauschii]	4160	0	14.9	4.06496	0.00330007	0.165175	up	-	GO:0005886//plasma membrane;GO:0016021//integral component of membrane	GO:0016760//cellulose synthase (UDP-forming) activity;GO:0046872//metal ion binding	GO:0030244//cellulose biosynthetic process;GO:0071555//cell wall organization	gi|475492890|gb|EMT03676.1|/0.0e+00/Putative cellulose synthase A catalytic subunit 1 (UDP-forming) [Aegilops tauschii]
TraesCSU02G142500	Putative cellulose synthase A catalytic subunit 1 (UDP-forming) [Aegilops tauschii]	4146	1.39	16.62	2.43701	0.0368164	0.805397	up	-	GO:0005886//plasma membrane;GO:0016021//integral component of membrane	GO:0016760//cellulose synthase (UDP-forming) activity;GO:0046872//metal ion binding	GO:0030244//cellulose biosynthetic process;GO:0071555//cell wall organization	gi|475492890|gb|EMT03676.1|/0.0e+00/Putative cellulose synthase A catalytic subunit 1 (UDP-forming) [Aegilops tauschii]
TraesCS2A02G102600	Putative cellulose synthase A catalytic subunit 8 (UDP-forming) [Aegilops tauschii]	4222	0.47	11.61	2.78681	0.0373647	0.805397	up	-	GO:0005886//plasma membrane;GO:0016021//integral component of membrane	GO:0016760//cellulose synthase (UDP-forming) activity;GO:0046872//metal ion binding	GO:0030244//cellulose biosynthetic process;GO:0071555//cell wall organization	gi|475541489|gb|EMT09789.1|/0.0e+00/Putative cellulose synthase A catalytic subunit 8 (UDP-forming) [Aegilops tauschii]
TraesCS1B02G273100	putative glycine-rich protein [Triticum aestivum]	1018	1.39	16.08	2.38698	0.0422053	0.805397	up	-	-	GO:0003677//DNA binding;GO:0008270//zinc ion binding	GO:0006355//regulation of transcription, DNA-templated	gi|40363759|dbj|BAD06324.1|/1.2e-39/putative glycine-rich protein [Triticum aestivum]//gi|40363759|dbj|BAD06324.1|/1.8e-41/putative glycine-rich protein [Triticum aestivum]
TraesCS7D02G419300	putative xyloglucan endotransglucosylase/hydrolase protein 23 [Triticum urartu]	1317	4.61	0	-2.93609	0.0451618	0.805397	Down	-	GO:0005618//cell wall;GO:0048046//apoplast	GO:0004553//hydrolase activity, hydrolyzing O-glycosyl compounds;GO:0016762//xyloglucan:xyloglucosyl transferase activity	GO:0010411//xyloglucan metabolic process;GO:0042546//cell wall biogenesis;GO:0071555//cell wall organization	gi|474299524|gb|EMS61565.1|/8.8e-164/putative xyloglucan endotransglucosylase/hydrolase protein 23 [Triticum urartu]
TraesCS7A02G009800	sucrose:fructan 6-fructosyltransferase [Triticum aestivum]	2722	4.61	28.57	1.89002	0.0397367	0.805397	up	-	-	GO:0004553//hydrolase activity, hydrolyzing O-glycosyl compounds;GO:0050306	GO:0005975//carbohydrate metabolic process	gi|305380465|gb|ACI43225.3|/0.0e+00/sucrose:fructan 6-fructosyltransferase [Triticum aestivum]
TraesCS7D02G009400	sucrose:fructan 6-fructosyltransferase [Triticum aestivum]	2346	9.13	54.29	1.90748	0.00981629	0.378627	up	-	GO:0016021//integral component of membrane	GO:0004553//hydrolase activity, hydrolyzing O-glycosyl compounds;GO:0050306	GO:0005975//carbohydrate metabolic process	gi|305380465|gb|ACI43225.3|/0.0e+00/sucrose:fructan 6-fructosyltransferase [Triticum aestivum]//gi|475537000|gb|EMT09010.1|/0.0e+00/6(G)-fructosyltransferase [Aegilops tauschii]
TraesCS4A02G485400	sucrose:fructan 6-fructosyltransferase [Triticum aestivum]	2469	6.88	45.12	2.02404	0.00909843	0.357878	up	-	GO:0016021//integral component of membrane	GO:0004553//hydrolase activity, hydrolyzing O-glycosyl compounds;GO:0050306	GO:0005975//carbohydrate metabolic process	gi|18146821|dbj|BAB82469.1|/0.0e+00/sucrose:fructan 6-fructosyltransferase [Triticum aestivum]
TraesCS6B02G173000	sucrose-phosphate synthase 9 [Triticum aestivum]	3411	0	9.27	3.33346	0.0206729	0.638845	up	ko01100//Metabolic pathways;ko00500//Starch and sucrose metabolism	-	GO:0016157//sucrose synthase activity;GO:0046524//sucrose-phosphate synthase activity	GO:0005985//sucrose metabolic process	gi|33330168|gb|AAQ10452.1|/0.0e+00/sucrose-phosphate synthase 9 [Triticum aestivum]
TraesCS5A02G182700	Sugar transport protein 14 [Triticum urartu]	339	11.49	1.65	-2.63752	0.0243529	0.706931	Down	-	GO:0009536//plastid	-	-	gi|414885011|tpg|DAA61025.1|/1.3e-43/TPA: hypothetical protein ZEAMMB73_503663 [Zea mays]
TraesCS5A02G320000	UDP-glycosyltransferase 85A2 [Triticum urartu]	1801	21.13	3.96	-2.62435	0.00702469	0.294465	Down	-	GO:0043231//intracellular membrane-bounded organelle	GO:0080043//quercetin 3-O-glucosyltransferase activity;GO:0080044//quercetin 7-O-glucosyltransferase activity	GO:0009813//flavonoid biosynthetic process;GO:0052696//flavonoid glucuronidation	gi|474044964|gb|EMS53439.1|/2.3e-225/UDP-glycosyltransferase 85A2 [Triticum urartu]
TraesCS6B02G339200	xylan arabinosyl transferase [Triticum aestivum]	1488	81	53.84	-1.10019	0.0181428	0.590244	Down	-	-	-	-	gi|937913132|dbj|BAS88051.1|/4.1e-36/Os04g0196850, partial [Oryza sativa Japonica Group]

## Sheet: Table S9
Table S9. Primers used in the validation of differentially expressed genes in transcriptome data and differentially methylated sites in the methylome data.
Primers used for validation of the differentially expressed genes in RNAseq data.
Gene ID	Left Primer(5'-3')	Right Primer(5'-3')
TraesCS2B02G411600	GCGTGCTCAAGATCTTCCTC	AAATCCCATCTCCCACAGCA
TraesCS2B02G015600	TTGTGGGTATGGGTGACGAA	TCCATGCATCTTCGACCAGA
TraesCS3B02G165600	TGGTTTGCTGGGAAGAGTTC	GCATAAGGTCAGAAACAGGCA
TraesCS5A02G246200	ATCCCCAAGATCAACCCCG	CGAACACTACACAGCACACA
TraesCS5B02G408700	GACTTAACCGCCATCTCCGA	ACTCCACACATCCACATCCT
TraesCS5B02G406000	ACGCCTACCCAACATCTGAA	TTTGGTCCAGTCGATCCAGT
TraesCS5D02G414100	GGCCGAGGATAGGTTCACTT	TTTTCTGGCAGTCTCGTGTG
TraesCS6D02G109500	ACTCATCTACTCGCAGCCTC	AGGAACGGATGGATCAGCAT
TraesCS2A02G477600	ACCTCCATCTGTTGCCGTTA	ACATGCGGGCAAGAAACTAC
TraesCS2B02G500900	CCCATCAACAACAGCGTCAA	GACAACAGATGGAGGTGGAAC
TraesCS2B02G500800	CCCCATCAACAACAACGTCA	GACAACAGATGGAGGTGGAAC
TraesCS2D02G476900	CTAGCCCACTCGGTGTCTAC	TGCGGGCATGAAACTACTTT
TraesCS2D02G461400	CCGCTTGTGGGAACTGTTAC	GGAAATGAGCCGGCGTTTAT
TraesCS5A02G077500	AACCACAACTCAAACCACCG	GCAGTTTTGGGGATCCTGAC
TraesCS5D02G169600	GACTACCTGATCCGCTCCAA	ACCTCGTTGATCACCTGTGT
TraesCS6A02G176400	ACCAGGCAAGATGAACAGGA	CAAAGCCGGTACCAAAGGAG
TraesCS6D02G206200	AAGGTGGCCAAGGACTACTC	ACCACAGAACTGACGTAGCA
TraesCS7A02G557400	CCTTTGGTTACCGACAAGCC	TTCCTGCCTGTGAGTCTGAG
TraesCS7A02G426700	GTCACGGCCTACTACCTGTC	GATGATGTGCTTGGGGTTCC
TraesCS1B02G048900	CAACATCAACCCGGTGCTG	GTTCGCGATTACATCAGGGG
Primers used for validation of the differentially methylated sites in MethylRAD data.
Methylated loci	Left Primer(5'-3')	Right Primer(5'-3')
TGACv1_scaffold_021675_1AS:2033	ATTTGATATTGTTTATTTATTAATGTTTAT	AACTATATTTCCRCCCAAAAATC
TGACv1_scaffold_049973_1BS-55073	AAATGAAGTTTTGATGTTTGAATG	CATCTACCCCTCTCCTAATAATCTT
TGACv1_scaffold_392774_5AS:64266	AAAATTTATTATATTTAAGAATTTGTAGG	TTTTACTTAAAAAATCTATTAAATCCC
TGACv1_scaffold_558610_7AL:2284	GGTGAGGGTTTGTAGTTTATTAGTAG	TCCTTCCTAATAAATTACTATCATACC
TGACv1_scaffold_621915_7DS:37285	GATTATATYGTTTTAAGAAATTATYGAGG	ATATTATCCCAAAACTCCTCCA
